# Supplementary material for: Transcriptome analysis suggests a compensatory role of the cofactors coenzyme A and NAD+ in medium-chain acyl-CoA dehydrogenase knockout mice
Source: Sci Rep. 2019 Oct 10;9:14539. doi: 10.1038/s41598-019-50758-0 (PMC6787083; doi:10.1038/s41598-019-50758-0)
Supplement: Supplementary file 2 — Supplementary Tables [file 41598_2019_50758_MOESM2_ESM.xlsx]

## Sheet: ST1
Supplementary table ST1: Histological semi-quantitative scoring of liver health
			Oil Red O staining		Vacuolar changes		Steatosis grade		Ballooning		Lobular inflammation		Portal inflammation		NAFLD activity score
			Mean	SEM	Mean	SEM	Mean	SEM	Mean	SEM	Mean	SEM	Mean	SEM	Mean	SEM
WT	LF	Fed	0.25	0.25	1	0	0.333333	0.210819	0	0	0.5	0.341565	0.666667	0.494413	0.833333	0.401386
	LF	Fasted	3	0	0	0	1	0	0	0	0.428571	0.202031	0.571429	0.297381	1.42857	0.202031
	HF	Fed	2.5	0.288675	1	0	2.33333	0.210819	0	0	0.5	0.223607	1	0.447214	2.83333	0.307318
	HF	Fasted	2.25	0.25	0	0	2.57143	0.202031	0.142857	0.142857	0.857143	0.142857	1.85714	0.459221	3.57143	0.297381
KO	LF	Fed	0.75	0.25	1	0	0.5	0.223607	0	0	0.5	0.223607	1	0.447214	1	0.258199
	LF	Fasted	2.75	0.25	0	0	1	0.223607	0	0	0.428571	0.223607	0.571429	0.447214	1.42857	0.258199
	HF	Fed	2.33333	0.333333	1	0	2.16667	0.307318	0.166667	0.166667	0.5	0.223607	0.833333	0.477261	2.83333	0.600925
	HF	Fasted	2.5	0.288675	0	0	2.57143	0.202031	0.571429	0.368856	1.3#	0.184428	3	0.816497	4.42857	0.528121
			Oil Red O staining		Vacuolar changes		Steatosis grade		Ballooning		Lobular inflammation		Portal inflammation		NAFLD activity score
			Mean	SEM	Mean	SEM	Mean	SEM	Mean	SEM	Mean	SEM	Mean	SEM	Mean	SEM
WT	LF	Fed	0.25	0.25	1	0	0.333333	0.210819	0	0	0.5	0.341565	0.666667	0.494413	0.833333	0.401386
	LF	Fasted	3	0	0	0	1	0	0	0	0.428571	0.202031	0.571429	0.297381	1.42857	0.202031
	HF	Fed	2.5	0.288675	1	0	2.33333	0.210819	0	0	0.5	0.223607	1	0.447214	2.83333	0.307318
	HF	Fasted	2.25	0.25	0	0	2.57143	0.202031	0.142857	0.142857	0.857143	0.142857	1.85714	0.459221	3.57143	0.297381
KO	LF	Fed	0.75	0.25	1	0	0.5	0.223607	0	0	0.5	0.223607	1	0.447214	1	0.258199
	LF	Fasted	2.75	0.25	0	0	1	0.223607	0	0	0.428571	0.223607	0.571429	0.447214	1.42857	0.258199
	HF	Fed	2.33333	0.333333	1	0	2.16667	0.307318	0.166667	0.166667	0.5	0.223607	0.833333	0.477261	2.83333	0.600925
	HF	Fasted	2.5	0.288675	0	0	2.57143	0.202031	0.571429	0.368856	1.3#	0.184428	3	0.816497	4.42857	0.528121
After termination, livers were removed quickly and a piece was immersed in 10% buffered formalin. Subsequently, the pieces were processed for paraffin sectioning
and stained with hematoxylin and eosin. The slides were scored according to Kleiner et al [42]. #: p<0.1 between WT and KO.

## Sheet: ST2
	Supplementary table ST2. Differentially-expressed genes (p<0.01)																																				Comparison DGE DeSeq and Voom
	DeSeq2									DeSeq2									DeSeq2									DeSeq2										Voom									Voom
	LF Fasted KO/WT (DeSeq2)									HF Fasted KO/WT (DeSeq2)									LF Fed KO/WT (DeSeq2)									HF Fed KO/WT (DeSeq2)										LF Fasted KO/WT (Voom)									HF Fasted KO/WT (Voom)
	Upregulated				Downregulated					Upregulated				Downregulated					Upregulated				Downregulated					Upregulated				Downregulated						Upregulated				Downregulated					Upregulated
	Gene	FC	p	padj	Gene	FC	p	padj		Gene	FC	p	padj	Gene	FC	p	padj		Gene	FC	p	padj	Gene	FC	p	padj		Gene	FC	p	padj	Gene	FC	p	padj			Gene	FC	p	padj	Gene	FC	p	padj		Gene	FC	p
	Star	2.28684	1.35867e-05	0.0460632	Eif4ebp2	0.51396	2.27687e-06	0.0149784		Saa1	2.68521	8.67767e-05	0.314762	Abca3	0.48748	0.000130354	0.343013		Srp68	1.5051	0.000355397	0.519551	B3galt1	0.372335	3.00852e-05	0.197916		Jchain	2.58653	0.00015456	0.609231	Acnat2	0.421326	3.51285e-06	0.0222241			Ftl1 | Gm20746	1.86518	0.000146396	0.455732	Eif4ebp2	1.89379	2.76845e-05	0.129273		Cks1b	1.89108	0.000823119
	Akr1b7	1.95535	1.40042e-05	0.0460632	Tatdn1	0.372489	8.0417e-05	0.199002		Fgb	1.58118	9.50248e-05	0.314762	Slc9a3r2	0.534526	0.000577837	0.716718		Ero1lb	1.91989	0.000664167	0.839858	Bach2	0.423229	9.27049e-05	0.30493		Scnn1a	1.82695	0.00038093	0.963981	Sema5b	0.398581	0.000192597	0.609231			Glrx2	1.44288	0.000480026	0.593443	Jup	1.76923	0.000698267	0.593443		Tmem39a	2.2426	0.000881021
	D17H6S53E	2.20663	9.07509e-05	0.199002	Jup	0.571586	0.000217826	0.358241		Slc41a2	2.13457	9.56942e-05	0.314762	Top3a	0.460942	0.000609491	0.716718		Myo7a	2.0242	0.00179185	0.999591	Zc3h13	0.53449	0.000126455	0.332753		Vangl1	2.12311	0.000719331	0.999896	Slc22a29	0.469389	0.00108691	NA			Rpl12	1.77441	0.000633076	0.593443	Sp1	1.42439	0.000794886	0.593443		Orm1	1.50792	0.00148645
	Pou2f1	2.43948	0.000392029	0.453924	Tmem110	0.487621	0.000479222	0.453924		Lcn2	2.5306	0.000215215	0.404512	Pex6	0.647421	0.000672046	0.716718		BC029214	2.05116	0.00183222	0.999591	Cog5	0.385715	0.00015509	0.340087		Cyp4a12b	1.83612	0.000878937	0.999896	Zkscan1	0.646347	0.00153352	0.999896			Csk	1.45128	0.000664025	0.593443	Rab5b	1.64699	0.000807298	0.593443		Ppig	1.4904	0.00223646
	Kcnk3	2.00179	0.000424109	0.453924	Tspan14	0.597291	0.000517508	0.453924		Tmem39a	2.03974	0.000362939	0.596898	Pou6f1	0.450372	0.000835503	0.732848		Foxq1	2.13425	0.00194822	0.999591	Mycl	0.490075	0.000181939	0.341967		Zkscan4	2.20449	0.00152888	0.999896	Proca1	0.485632	0.00310669	0.999896			NA	1.59326	0.00152054	0.593443	A330069E16Rik	5.59586	0.000809267	0.593443		NA	1.84512	0.00256723
	Acta2	2.21878	0.000507824	0.453924	2510039O18Rik	0.640378	0.000599849	0.480116		Fga	1.54581	0.000702702	0.716718	Gstm1	0.635838	0.00130942	0.9393		Zdhhc7	1.76178	0.00211697	0.999591	Zfp386	0.502068	0.000324282	0.519551		Blzf1	1.84776	0.00166907	0.999896	Mrps35	0.712161	0.00383363	0.999896			Zfp120	2.0039	0.00184703	0.593443	Tmem110	2.07259	0.000836019	0.593443		Efna1	1.93789	0.00281855
	Crebbp	1.41041	0.000649073	0.480116	Gfod1	0.441051	0.00081925	0.480116		Apcs	1.95404	0.000708165	0.716718	Slc25a1	0.684996	0.00137594	0.9393		Derl3	1.99102	0.00231344	0.999591	Rxrg	0.538518	0.000702169	0.839858		Ano1	2.06279	0.00183956	0.999896	Nnt	0.683563	0.0043621	0.999896			D17H6S53E	1.98753	0.00206199	0.593443	Pter	1.52341	0.000900702	0.593443		Nacc1	1.7715	0.00315402
	Tbc1d14	1.85745	0.000778692	0.480116	Rab28	0.585477	0.000871033	0.480116		Cks1b	1.83305	0.000827513	0.732848	Thap3	0.536637	0.00167936	0.999834		Rabgef1	1.86686	0.00279465	0.999591	Zcchc11	0.561499	0.000898956	0.98563		Dennd1b	1.58874	0.00293692	0.999896	Ankrd24	0.489395	0.00454544	0.999896			Urod	1.40262	0.00224886	0.593443	Tm9sf2	1.46924	0.000973369	0.593443		Fgb	1.49397	0.00330051
	Ndufab1	1.55549	0.000786473	0.480116	Prex1	0.545461	0.000874738	0.480116		Itih3	1.66331	0.000930337	0.749282	Slco1a4	0.549508	0.00259045	0.999834		Tmem218	1.94878	0.00287501	0.999591	Slc16a1	0.60873	0.000977632	0.989439		Fndc5	1.94509	0.00315428	0.999896	Sfxn2	0.738828	0.00469337	0.999896			NA	1.62178	0.00225942	0.593443	Thpo	1.7224	0.00101409	0.593443		C8b	1.68763	0.00357655
	Csk	1.49076	0.000941689	0.480116	Rgmb	0.436593	0.000942258	0.480116		Fgl1	2.19711	0.000968138	0.749282	Npr1	0.509171	0.00261446	0.999834		Tmem248	1.43915	0.00292101	0.999591	Nexn	0.444659	0.00130195	0.999591		Ncstn	1.64123	0.00329034	0.999896	Cyp2b9	0.606263	0.00490318	0.999896			Wdr70	1.94475	0.00254022	0.593443	Tspan14	1.62276	0.00130336	0.593443		D17Wsu104e	1.41774	0.00376612
	Stk19	1.83927	0.00101702	0.480116	Tm9sf2	0.671107	0.0010897	0.480116		Btg2	2.14022	0.00148528	0.9393	Zbtb7b	0.619303	0.0030216	0.999834		Sbf1	1.68581	0.00293712	0.999591	Ywhaz	0.692497	0.00140272	0.999591		Pradc1	2.06212	0.00344072	0.999896	Ap1g1	0.74261	0.00493746	0.999896			Psmd10	1.43534	0.00326618	0.593443	Srsf10	1.47085	0.00142581	0.593443		S100a9	3.77582	0.00388476
	Pdap1	1.61328	0.00103259	0.480116	Sp1	0.714567	0.00115188	0.480116		Alkbh8	1.82569	0.00149922	0.9393	Cndp2	0.587658	0.00303118	0.999834		Prpf31	1.90142	0.0031071	0.999591	Ddx55	0.508885	0.00140833	0.999591		Cdc14a	2.08073	0.00346761	0.999896	Htatsf1	0.709483	0.0050955	0.999896			Sult1c2	3.99599	0.00334969	0.593443	Lgmn	1.64547	0.00156063	0.593443		Cflar	1.36298	0.00423853
	Pim3	2.00355	0.00112945	0.480116	Pter	0.644432	0.00116772	0.480116		Ppig	1.44939	0.00238012	0.999834	Plat	0.529887	0.00324285	0.999834		Rpn2	1.34786	0.00328732	0.999591	Sdr42e1	0.677119	0.00151294	0.999591		Lifr	1.60642	0.00351972	0.999896	Ddx52	0.563071	0.00520062	0.999896			Tbc1d14	1.80793	0.00424659	0.593443	Capzb	1.39798	0.0016902	0.593443		Fgl1	2.6768	0.00441456
	Ywhab	1.31063	0.00169971	0.481047	Socs6	0.607523	0.00146222	0.481047		Efna1	1.71734	0.00275914	0.999834	Gm13199	0.527853	0.00332641	0.999834		Slc11a2	1.55947	0.00333625	0.999591	Rbm26	0.660344	0.00163442	0.999591		Crispld2	2.08258	0.00356325	0.999896	Bax	0.589745	0.00521158	NA			Lrit1	2.16326	0.00432117	0.593443	Ralb	1.62501	0.00182615	0.593443		WFc21	1.332	0.00444478
	Arxes2	1.88694	0.00176133	0.481047	Capzb	0.725172	0.00156314	0.481047		Pou2f2	1.85834	0.00294697	0.999834	Timm21	0.538449	0.00390918	0.999834		Abcb1b	1.93074	0.00337693	0.999591	Zcchc4	0.588068	0.00174115	0.999591		Slpi	2.08289	0.00358483	0.999896	Mppe1	0.50401	0.00581093	0.999896			D3Ertd254e	2.59863	0.00434143	0.593443	Bin3	1.94848	0.00208817	0.593443		Mettl1	1.91573	0.00501296
	Hps4	1.8769	0.00177429	0.481047	Lrrc61	0.500746	0.00164159	0.481047		Orm1	1.52857	0.00318645	0.999834	Snrpb	0.71064	0.00408718	0.999834		Fam26f	2.04207	0.00373309	0.999591	Nrp2	0.640978	0.002379	0.999591		Nbl1	1.94879	0.00363258	0.999896	Pom121	0.596847	0.00616977	0.999896			Tpr	1.40823	0.00435677	0.593443	Csnk1g2	1.53077	0.00211956	0.593443		Ahcy	1.65754	0.00525405
	Hsd17b11	1.5628	0.00197433	0.481047	Caskin2	0.516672	0.00169961	0.481047		Pip4k2a	1.87704	0.00366262	0.999834	Tomm22	0.679877	0.00421214	0.999834		Pcbp4	1.83671	0.00376746	0.999591	Ddx42	0.680507	0.00269738	0.999591		C8b	1.45651	0.00381623	0.999896	Slc12a6	0.573492	0.00651397	0.999896			Arpp19	1.26443	0.00442556	0.593443	Naa40	2.63192	0.00234315	0.593443		Dedd2	1.80195	0.00545175
	Gm2000	1.55542	0.00213468	0.481047	Csnk1g2	0.673697	0.0018221	0.481047		Ppp1r9a	1.64682	0.00378538	0.999834	Shpk	0.635446	0.00463453	0.999834		Sbno1	1.36313	0.00399249	0.999591	Gtf2ird2	0.484498	0.00284176	0.999591		Zfp655	1.69962	0.00393172	0.999896	Cenpa	0.584743	0.00728716	0.999896			Ywhab	1.25367	0.00461653	0.593443	Socs6	1.58565	0.00237827	0.593443		NA	2.06436	0.00547228
	Ppp1r3g	2.09587	0.00223004	0.481047	Nip7	0.574698	0.00200988	0.481047		Cyp3a13	1.42892	0.00441902	0.999834	Zyx	0.601025	0.00488969	0.999834		Pex11b	1.48037	0.00408346	0.999591	Pik3cd	0.543767	0.00290407	0.999591		Zfp689	1.94061	0.00400466	0.999896	Vimp	0.721771	0.00750954	0.999896			Crebbp	1.34804	0.00493328	0.593443	Nip7	1.66254	0.0024096	0.593443		Pzp	1.3791	0.00579525
	Tmem115	1.74378	0.0022314	0.481047	Cdc23	0.580339	0.00201552	0.481047		Dock4	2.04295	0.004513	0.999834	Mob2	0.61878	0.00568219	0.999834		Ms4a4d	1.93045	0.00459719	0.999591	Shh	0.550116	0.00312249	0.999591		Phf8	1.56683	0.0040807	0.999896	Sall2	0.540968	0.00765924	0.999896			Psma4	1.33055	0.00505627	0.593443	Fam136a	1.36433	0.00271586	0.593443		Spty2d1	1.44439	0.00743418
	Tfpt	1.9221	0.00228171	0.481047	Lgmn	0.611783	0.00202708	0.481047		Fam117a	2.03016	0.0045479	0.999834	Cyp2c38	0.580508	0.0057001	0.999834		Nbas	1.90742	0.00470337	0.999591	Colgalt2	0.507721	0.0033131	0.999591		2610021A01Rik	1.97804	0.00444091	0.999896	Pls1	0.534761	0.0078267	0.999896			Timm8a1	1.57038	0.00533562	0.593443	Slc16a6	1.78342	0.00285187	0.593443		Btg2	2.73021	0.00760228
	Sra1	1.37262	0.0023936	0.481047	Bach2	0.508777	0.00210279	0.481047		Zfp937	1.99996	0.00466896	0.999834	Pias3	0.576809	0.00616127	0.999834		Urb1	1.98622	0.0047326	0.999591	Apobr	0.482021	0.0034275	0.999591		Naa25	1.47128	0.00486742	0.999896	Cdk10	0.64099	0.00819109	0.999896			Rps20	1.35341	0.00545633	0.593443	Gbp3	2.3907	0.0029979	0.593443		Itih3	1.59782	0.00768187
	Ift140	2.11722	0.0024347	0.481047	Ccdc93	0.565128	0.00210685	0.481047		WFc21	1.29676	0.00476936	0.999834	Ltbp4	0.640836	0.00691375	0.999834		Mrps18c	1.97887	0.00481299	0.999591	Gnb4	0.484399	0.00388848	0.999591		Zfp169	2.00399	0.00505922	0.999896	Rnf149	0.730396	0.0087185	0.999896			2200002D01Rik	1.95663	0.00578949	0.593443	Zdhhc17	2.57288	0.00307606	0.593443		Slc41a2	2.01026	0.00851095
	Zfp120	1.7862	0.00248125	0.481047	Srsf10	0.630413	0.00214528	0.481047		Pdia5	1.48322	0.00487719	0.999834	Adi1	0.728232	0.00765741	0.999834		Csk	1.43297	0.00516343	0.999591	Nol7	0.733348	0.00409492	0.999591		Nnat	1.57176	0.00543805	NA	Ap3s1	0.548761	0.00882277	0.999896			Tfpt	2.14536	0.0058599	0.593443	Scarf1	2.32962	0.00318207	0.593443		Zc3h13	1.5323	0.00861123
	Prr14l	1.55157	0.00250311	0.481047	Ripk2	0.491861	0.0021709	0.481047		Mup21	1.68358	0.00518038	0.999834	Sp5	0.539393	0.00805015	0.999834		PdgF	1.91108	0.00522071	0.999591	Eif2b3	0.509889	0.00413873	0.999591		Klf4	1.9684	0.00595153	0.999896	Ehd1	0.69224	0.00926236	0.999896			Cc2d1b	1.6292	0.00606521	0.593443	Camk1d	1.46437	0.00323134	0.593443		Ppil4	1.55276	0.00986482
	Rnf121	1.62471	0.00259074	0.481047	Nrros	0.490365	0.00219251	0.481047		Saa2	1.98888	0.00554131	0.999834	1110051M20Rik	0.518071	0.00857299	0.999834		Vangl1	1.86721	0.00524823	0.999591	Abhd13	0.651081	0.00443149	0.999591		Gm826	1.91017	0.00608256	0.999896	Rpl9	0.586085	0.00942762	0.999896			Hsd17b11	1.59131	0.00622191	0.593443	Cdc23	1.71141	0.00331467	0.593443
	Lrit1	1.93528	0.00259591	0.481047	Ralb	0.578957	0.00221901	0.481047		Cflar	1.41356	0.00566814	0.999834	Emilin1	0.569837	0.00885214	0.999834		Rpusd3	1.5555	0.00540336	0.999591	Gm20696	0.490099	0.00453752	0.999591		Rev3l	1.52965	0.00624143	0.999896	Hist2h2be	0.571407	0.00958059	0.999896			Abcf2	1.67552	0.00626252	0.593443	Pald1	1.71628	0.00339634	0.593443
	Glrx2	1.46815	0.00278073	0.485788	Rab5b	0.563821	0.0023862	0.481047		Slc22a28	1.86807	0.00606616	0.999834	Mea1	0.642899	0.00902092	0.999834		Tecpr1	1.59249	0.00547084	0.999591	Zfp90	0.492325	0.00454575	0.999591		Fhl3	1.88788	0.00628366	0.999896							U2af1l4	1.63609	0.00687365	0.593443	Aldh1b1	1.62562	0.00341787	0.593443
	Fbf1	2.11785	0.00289443	0.485788	Prosc	0.693582	0.0024257	0.481047		Rbm20	1.95542	0.00607823	0.999834						Wdyhv1	1.68313	0.00561009	0.999591	Bcap29	0.585957	0.00501817	0.999591		Rapgef6	1.51291	0.00644935	0.999896							Cwc15	1.29731	0.00687645	0.593443	Axin2	2.50228	0.0034344	0.593443
	Nipbl	1.42863	0.00291649	0.485788	Bckdk	0.56371	0.00256687	0.481047		Adap2	1.54159	0.00619355	0.999834						Dcxr	1.481	0.00561572	0.999591	Sik2	0.500503	0.00524263	0.999591		Zfp369	1.63521	0.00647317	0.999896							Hps4	1.8667	0.00692806	0.593443	Prex1	2.13151	0.00348999	0.593443
	Csad	1.67295	0.00302937	0.485788	Gbp2	0.48046	0.00257402	0.481047		Nelfa	1.59905	0.00641028	0.999834						Sncaip	1.87741	0.00578622	0.999591	mt-Nd5	0.760733	0.00547031	0.999591		Dctpp1	1.47165	0.00655805	0.999896							Fam208a	1.41139	0.00696387	0.593443	Prosc	1.4375	0.00374396	0.593443
	Reep5	1.74257	0.00304016	0.485788	Naa40	0.511538	0.00257713	0.481047		Gm5900	1.78758	0.00652753	0.999834						Lrit2	1.96882	0.00625891	0.999591	Tmem39a	0.579854	0.00554856	0.999591		Mpp4	1.97431	0.00677289	0.999896							Arl8b	1.35694	0.00723575	0.593443	Erp44	1.4278	0.00398302	0.593443
	Cyp21a1	1.57131	0.00307904	0.485788	Isg15	0.572017	0.00263722	0.481915		Mt2	1.97167	0.0067583	0.999834						Lims2	1.49047	0.00644279	0.999591	Mcm3	0.530876	0.00565378	0.999591		Dnajc17	1.97066	0.00701262	0.999896							Zbtb18	1.5967	0.00731517	0.593443	Acyp1	1.82806	0.00404664	0.593443
	Nhsl1	1.98812	0.00309691	0.485788	Cxxc5	0.689849	0.00292897	0.485788		Fam81a	1.88569	0.00693544	0.999834						Enho	1.96832	0.00692719	0.999591	Pogz	0.672875	0.00567521	0.999591		Akap10	1.7315	0.00720685	0.999896							Cdc14b	1.39695	0.00751234	0.593443	Tmem25	1.52125	0.00407059	0.593443
	Psmd10	1.5032	0.00311235	0.485788	Camk1d	0.705757	0.002936	0.485788		Steap4	1.73645	0.00777645	0.999834						Parvg	1.84739	0.00695959	0.999591	Akap7	0.590501	0.00597168	0.999591		Pja1	1.35269	0.00741481	0.999896							Golga1	1.52303	0.00762167	0.593443	Rab28	1.64767	0.00426754	0.593443
	Cdc16	1.65746	0.00319264	0.488437	Snx1	0.622958	0.00306699	0.485788		Btbd19	1.93193	0.00796062	0.999834						Ighmbp2	1.90001	0.00747216	0.999591	Dfna5	0.56678	0.00601317	0.999591		L3mbtl3	1.76548	0.00778511	0.999896							Pam16	1.53924	0.00783874	0.593443	Tmem184b	1.61654	0.00429302	0.593443
	Ndufv3	1.39151	0.00356764	0.522505	Fgl2	0.49292	0.00313148	0.485788		Eif3a	1.38174	0.00796653	0.999834						Soat2	1.68793	0.00761966	0.999591	Tmem18	0.643796	0.00607801	0.999591		Mcrs1	1.76894	0.00829811	NA							Rmdn1	1.41597	0.00816977	0.593443	Dnmt3a	1.50967	0.0044791	0.593443
	Prr5l	2.02788	0.00357478	0.522505	Vamp5	0.589684	0.0031384	0.485788		Acer2	1.68041	0.00892355	0.999834						Phf10	1.51694	0.00843906	0.999591	Gabbr2	0.628522	0.00608253	0.999591		Spsb4	1.91579	0.00835712	0.999896							Ubap2	1.51092	0.00825704	0.593443	Pde4b	1.92671	0.00463581	0.593443
	Cerk	1.95509	0.00365072	0.522505	Nutf2	0.492013	0.00345438	0.522406		C8b	1.43353	0.00909312	0.999834						Gtf3a	1.84773	0.00870161	0.999591	Dusp6	0.592133	0.00639356	0.999591		Casp6	1.42554	0.00863225	0.999896							Vars2	1.62968	0.00829518	0.593443	Nlrp6	1.37633	0.00488775	0.593443
	Ddx49	1.66885	0.00365883	0.522505	Ocrl	0.551559	0.00372849	0.522505		Hecw2	1.76537	0.00910255	0.999834						Vkorc1	1.31957	0.00875256	0.999591	Hlcs	0.552263	0.00655561	0.999591		Zfp810	1.83932	0.0090586	0.999896							Col1a1	4.41276	0.00836999	0.593443	Bach2	2.2393	0.00492011	0.593443
	Tpr	1.4305	0.00373303	0.522505	Pnpt1	0.591715	0.00383908	0.531692		Serpina10	1.46395	0.00913992	0.999834						Herpud1	1.51388	0.00905276	0.999591	Cep85l	0.548513	0.00678139	0.999591		Vwa9	1.70992	0.00932446	0.999896							Dpy19l3	1.96031	0.00839543	0.593443	Gadd45a	5.13445	0.00493246	0.593443
	Tmem147	1.31034	0.0039194	0.535241	Stoml1	0.526856	0.0041038	0.535888		Fgg	1.44645	0.00926235	0.999834						Ampd2	1.48433	0.00905793	0.999591	Psma3	0.676499	0.00691005	0.999591		Inca1	1.62114	0.00969014	0.999896							Spty2d1	1.39686	0.00845037	0.593443	Mapk9	1.38477	0.00494153	0.593443
	Pcolce	2.06641	0.00394607	0.535241	Arhgdib	0.548538	0.00421219	0.535888		Spty2d1	1.49024	0.00943906	0.999834						Zfp709	1.9016	0.00914049	0.999591	Afp	0.560525	0.00701105	0.999591		Kif18a	1.83142	0.00978095	NA							Lace1	1.72835	0.00847062	0.593443	Pnpt1	1.77808	0.00503128	0.593443
	Gars	1.4975	0.00406827	0.535888	Cmtm3	0.57489	0.00432419	0.535888		Hexdc	1.85391	0.00987196	0.999834						Samd1	1.70609	0.00944982	0.999591	Fam126b	0.692642	0.00720094	0.999591		Teddm2	1.87753	0.00984159	0.999896							NA	1.46752	0.00848977	0.593443	Zdhhc5	1.58153	0.00506701	0.593443
	Rdm1	1.81944	0.00409328	0.535888	PFn2	0.712071	0.00436505	0.535888											Cyba	1.62372	0.00949762	0.999591	Paqr4	0.519977	0.00724086	0.999591		Cdc25a	1.68202	0.00987822	0.999896							PFn6	1.41986	0.00867472	0.593443	Marcks	1.32044	0.00515502	0.593443
	Prpf38b	1.38308	0.00429522	0.535888	Oasl1	0.526206	0.00446308	0.535888											Sgpl1	1.3555	0.0095362	0.999591	Otud3	0.508194	0.00727149	0.999591		Ngf	1.91121	0.00990282	0.999896							Sox4	3.63698	0.00874947	0.593443	Hexim1	1.55313	0.00549267	0.593443
	Smc1a	1.43653	0.00439534	0.535888	Lman2	0.783163	0.00446588	0.535888											Nme6	1.68153	0.0095612	0.999591	Trim12c	0.649368	0.00745671	0.999591												Hmg20a	1.41009	0.00891802	0.593443	Ccdc53	1.73051	0.00580548	0.593443
	Npr1	1.85672	0.00489078	0.554971	Tmem25	0.654912	0.00450055	0.535888											Susd4	1.55817	0.00968198	0.999591	Zfp445	0.511004	0.00746769	0.999591												Gltpd2	1.37252	0.00897803	0.593443	Ube2g2	1.78086	0.00582114	0.593443
	Pyroxd1	1.59261	0.00492919	0.554971	Shb	0.656033	0.00452106	0.535888											Fuom	1.51196	0.00977764	0.999591	Plk4	0.538131	0.00752166	0.999591												Gda	1.44101	0.00929378	0.593443	Prnp	1.52099	0.00589672	0.593443
	1700027J19Rik	2.02025	0.0050931	0.555997	Cdyl	0.569035	0.00471732	0.549254											Slc26a10	1.90703	0.00985541	0.999591	Cfap126	0.51017	0.00760002	0.999591												Mettl7b	1.35219	0.00983293	0.593443	Cadps2	1.50088	0.00612567	0.593443
	Spty2d1	1.50939	0.00510966	0.555997	Pde4b	0.587563	0.00492621	0.554971															Myh11	0.510682	0.00760521	0.999591												Tmem106c	1.69174	0.00983569	0.593443	Senp1	1.73769	0.006195	0.593443
	Pkp2	1.4721	0.00539129	0.555997	Gm10767	0.502626	0.00512384	0.555997															Eps8	0.513622	0.0077118	0.999591																Cdyl	2.01104	0.00627528	0.593443
	Ephb3	1.99456	0.00551603	0.555997	Ttyh2	0.706015	0.00525698	0.555997															Malt1	0.5159	0.00781534	0.999591																Cep44	1.529	0.00643135	0.593443
	Bloc1s5	1.45294	0.00575024	0.564596	Sertad2	0.701156	0.00527371	0.555997															Fastkd2	0.613174	0.00781942	0.999591																Tfam	1.39968	0.00649423	0.593443
	Vps45	1.93745	0.00600006	0.572049	Scap	0.729827	0.00530617	0.555997															Nsun5	0.551831	0.00783513	0.999591																Rnf43	2.00589	0.00652044	0.593443
	Ndufa5	1.50358	0.00626082	0.578869	Erp44	0.714391	0.00534336	0.555997															Trappc8	0.616386	0.00802515	0.999591																Sdccag3	1.87719	0.00669617	0.593443
	Tonsl	1.40422	0.00627711	0.578869	Apopt1	0.588813	0.00552728	0.555997															Socs6	0.649254	0.00812931	0.999591																Rgl1	1.5289	0.00678184	0.593443
	Acaa1b	1.77675	0.00628688	0.578869	Map2k6	0.497758	0.00553588	0.555997															Kcnj2	0.524556	0.0081368	0.999591																Tap2	2.51362	0.00692656	0.593443
	Cdc14b	1.416	0.00632526	0.578869	Zfp729a	0.550242	0.00568041	0.564596															Nol4l	0.513451	0.00819559	0.999591																BC017643	1.58355	0.0070272	0.593443
	Eif2b5	1.47882	0.00637957	0.578869	Hexim1	0.655681	0.00571751	0.564596															March9	0.540969	0.00917969	0.999591																Cmtm6	1.65692	0.00737267	0.593443
	Rpl37	1.39043	0.0065879	0.585656	Hsd3b7	0.773487	0.00580052	0.565314															Extl1	0.553851	0.0093084	0.999591																Ms4a6c	2.14347	0.007897	0.593443
	B230219D22Rik	1.33913	0.00674709	0.595781	Thpo	0.63658	0.00586961	0.567841															Hira	0.52481	0.00956728	0.999591																Nt5m	1.77696	0.00790586	0.593443
	Sort1	1.75892	0.00702436	0.608023	Zfp280c	0.522976	0.00598566	0.572049															H2-Q4	0.611642	0.00968828	0.999591																Sertad2	1.32965	0.00794065	0.593443
	Pnisr	1.3678	0.00720181	0.616358	Lasp1	0.778235	0.0063596	0.578869															Mlst8	0.590614	0.00972268	0.999591																D630039A03Rik	3.24615	0.00809663	0.593443
	Chsy1	1.69103	0.00779512	0.630036	Plscr2	0.66269	0.00684102	0.600048															Proser1	0.629496	0.00992406	0.999591																Fbxl4	2.30707	0.00811337	0.593443
	Rnh1	1.29632	0.00800179	0.630036	Ikzf5	0.652073	0.00721435	0.616358																																		Hook1	1.41331	0.00812957	0.593443
	Gm10643	1.81764	0.00809069	0.630036	Parn	0.649345	0.00726897	0.617018																																		Akr1c13	1.34439	0.00814754	0.593443
	Psmc1	1.30724	0.00809396	0.630036	Ndnl2	0.691553	0.00778603	0.630036																																		Zfp217	1.47702	0.00843629	0.593443
	Clec12a	1.75578	0.00817263	0.630036	Ube2g2	0.627178	0.0078205	0.630036																																		Zfp516	2.45794	0.00866915	0.593443
	Cct8	1.28283	0.0084459	0.630036	Mcm4	0.550442	0.00811334	0.630036																																		C4b	1.33733	0.00867103	0.593443
	Cul4b	1.60315	0.0084836	0.630036	Atp2b2	0.518545	0.00812364	0.630036																																		Prkci	1.6602	0.00873112	0.593443
	Lcmt1	1.57616	0.00870554	0.630036	Cmtr2	0.517234	0.0081238	0.630036																																		Alkbh1	1.76483	0.00896135	0.593443
	Eef1b2	1.359	0.00891368	0.630036	Zdhhc17	0.557328	0.00817123	0.630036																																		Snx1	1.37313	0.00899433	0.593443
	Mllt10	1.44675	0.00901567	0.630036	Eny2	0.730103	0.00858562	0.630036																																		Plscr2	1.59375	0.00909353	0.593443
	Eif3k	1.51568	0.00901948	0.630036	Fam117b	0.618903	0.00873744	0.630036																																		C77080	1.41283	0.00911527	0.593443
	Entpd2	1.91812	0.00908675	0.630036	Diap1	0.730004	0.00882157	0.630036																																		Oasl1	2.02367	0.00961859	0.593443
	Pbx3	1.70809	0.00912786	0.630036	Hebp1	0.745558	0.0091285	0.630036																																		C1d	1.35492	0.00976546	0.593443
	Nutf2-ps1	1.6854	0.00913005	0.630036	Ern1	0.678178	0.0092246	0.630036
	Pdp2	1.50079	0.00927631	0.630036	Psmg2	0.722133	0.00928409	0.630036
	Hist2h3c2	1.91815	0.00929239	0.630036	Aldh1b1	0.687566	0.0094008	0.630036
	Nbas	1.80992	0.0093153	0.630036	Eps15l1	0.56831	0.00943296	0.630036
	Zfp595	1.85646	0.00977467	0.630036	Maged2	0.521776	0.00971095	0.630036
	Cc2d1b	1.6788	0.00987107	0.630036	Atxn7l3b	0.794667	0.0097528	0.630036
	Sema5b	1.88057	0.00998417	0.630036	Abhd8	0.54656	0.00984289	0.630036
	Dkk3	1.91158	0.00998421	0.630036	Alkbh1	0.614123	0.00984959	0.630036
					Ahsg	0.785101	0.00990778	0.630036
	LFD = Low-fat diet, HFD = High-fat diet
[truncated: 21 more columns]

## Sheet: ST3
Supplementary table ST3. CoA and NAD(P)(H) gene sets
CoA gene set			NAD(P)(H) main					NAD(P)(H) redox
Aacs	Dbt	Nudt8	Aasdh	Cyp2b19	Fmo4	Mtmr6	Parp4	Aasdh	Cyp2c40	Gm10681	Ndufa1	Rdh8
Aanat	Dgat1	Ogdh	Aass	Cyp2b9	Fmo5	Mtmr7	Parp6	Aass	Cyp2c50	Gm4450	Ndufa10	Rdh9
Aasdh	Dgat2	Ogdhl	Adh1	Cyp2c29	Fmo6	mt-Nd1	Parp8	Adh1	Cyp2c54	Gmpr	Ndufa11	Sc5d
Aasdhppt	Dgat2l6	Oxsm	Adh4	Cyp2c37	G6pdx	mt-Nd2	Parp9	Adh4	Cyp2c55	Gmpr2	Ndufa12	Sccpdh
Abhd5	Dlat	Pdha1	Adh5	Cyp2c38	Gapdh	mt-Nd3	Pdha1	Adh5	Cyp2c65	Gpd1	Ndufa13	Sdr16c5
Acaa1a	Dld	Pdha2	Adh6a	Cyp2c39	Gapdhs	mt-Nd4	Pdha2	Adh6a	Cyp2c66	Gpd1l	Ndufa2	Sord
Acaa1b	Dlst	Pdhb	Adh6b	Cyp2c40	Gcsh	mt-Nd4l	Pdhb	Adh6b	Cyp2c70	Grhpr	Ndufa3	Spr
Acaa2	Elovl1	Pigw	Adh7	Cyp2c50	Glud1	mt-Nd5	Pdhx	Adh7	Cyp2d10	Gsr	Ndufa4	Sqle
Acat1	Elovl2	Ppt1	Akr1a1	Cyp2c54	Gm10681	mt-Nd6	Pecr	Akr1a1	Cyp2d11	H2-Ke6	Ndufa4l2	Srd5a1
Acat2	Elovl3	Ppt2	Akr1b10	Cyp2c55	Gm4450	Mtrr	Pgd	Akr1b10	Cyp2d22	H6pd	Ndufa5	Srd5a2
Acly	Elovl4	Sat1	Akr1b3	Cyp2c65	Gmpr	Nadk	Phgdh	Akr1b3	Cyp2d26	Hadh	Ndufa6	Srd5a3
Acnat1	Elovl5	Sat2	Akr1b7	Cyp2c66	Gmpr2	Nadk2	Phpt1	Akr1b7	Cyp2d9	Hadha	Ndufa7	Steap1
Acnat2	Elovl6	Scp2	Akr1b8	Cyp2c70	Gpd1	Nadsyn1	Por	Akr1b8	Cyp2e1	Hadhb	Ndufa8	Steap2
Acot1	Elovl7	Slc25a16	Akr1d1	Cyp2d10	Gpd1l	Ndor1	Prodh	Akr1d1	Cyp2j5	Hibadh	Ndufa9	Steap3
Acot10	Elp3	Slc27a2	Akr1e1	Cyp2d11	Grhpr	Ndufa1	Ptgr1	Akr1e1	Cyp2j6	Hmgcr	Ndufab1	Steap4
Acot11	Ep300	Slc27a5	Akr7a5	Cyp2d22	Gsr	Ndufa10	Ptgr2	Akr7a5	Cyp2r1	Hpgd	Ndufb10	Tecr
Acot12	Far1	Slc33a1	Aldh18a1	Cyp2d26	H2-Ke6	Ndufa11	Pycr1	Aldh18a1	Cyp2s1	Hsd11b1	Ndufb11	Tm7sf2
Acot13	Far2	Soat1	Aldh1a1	Cyp2d9	H6pd	Ndufa12	Pycr2	Aldh1a1	Cyp2u1	Hsd11b2	Ndufb2	Tsta3
Acot2	Fasn	Soat2	Aldh1a2	Cyp2e1	Hadh	Ndufa13	Pycrl	Aldh1a2	Cyp39a1	Hsd17b1	Ndufb3	Txnrd1
Acot3	Gcat	Sptlc1	Aldh1a3	Cyp2j5	Hadha	Ndufa2	Qdpr	Aldh1a3	Cyp3a11	Hsd17b10	Ndufb4	Txnrd2
Acot4	Glyat	Sptlc2	Aldh1a7	Cyp2j6	Hadhb	Ndufa3	Rdh1	Aldh1a7	Cyp3a13	Hsd17b11	Ndufb5	Txnrd3
Acot6	Gnpat	Sptlc3	Aldh1b1	Cyp2r1	Hibadh	Ndufa4	Rdh10	Aldh1b1	Cyp3a16	Hsd17b12	Ndufb6	Tyr
Acot7	Gnpnat1	Sucla2	Aldh1l1	Cyp2s1	Hmgcr	Ndufa4l2	Rdh11	Aldh1l1	Cyp3a25	Hsd17b14	Ndufb7	Ugdh
Acot8	Gpam	Suclg1	Aldh1l2	Cyp2u1	Hpgd	Ndufa5	Rdh12	Aldh1l2	Cyp3a41a	Hsd17b2	Ndufb8	Xdh
Acot9	Gpat2	Suclg2	Aldh2	Cyp39a1	Hsd11b1	Ndufa6	Rdh13	Aldh2	Cyp3a41b	Hsd17b3	Ndufb9	Zadh2
Acsbg1	Gpat4	Them4	Aldh3a1	Cyp3a11	Hsd11b2	Ndufa7	Rdh14	Aldh3a1	Cyp46a1	Hsd17b4	Ndufc1
Acsbg2	Gtf3c4	Them5	Aldh3a2	Cyp3a13	Hsd17b1	Ndufa8	Rdh16	Aldh3a2	Cyp4a10	Hsd17b6	Ndufc2
Acsf2	Hadhb	Ykt6	Aldh3b1	Cyp3a16	Hsd17b10	Ndufa9	Rdh16f2	Aldh3b1	Cyp4a12a	Hsd17b7	Ndufs1
Acsf3	Hat1	Zdhhc1	Aldh3b2	Cyp3a25	Hsd17b11	Ndufab1	Rdh19	Aldh3b2	Cyp4a14	Hsd3b1	Ndufs2
Acsl1	Hgsnat	Zdhhc11	Aldh3b3	Cyp3a41a	Hsd17b12	Ndufb10	Rdh5	Aldh3b3	Cyp4a32	Hsd3b2	Ndufs3
Acsl3	Hhat	Zdhhc12	Aldh4a1	Cyp3a41b	Hsd17b14	Ndufb11	Rdh7	Aldh4a1	Cyp4b1	Hsd3b3	Ndufs4
Acsl4	Hibch	Zdhhc13	Aldh5a1	Cyp46a1	Hsd17b2	Ndufb2	Rdh8	Aldh5a1	Cyp4f14	Hsd3b4	Ndufs5
Acsl5	Hmgcr	Zdhhc14	Aldh6a1	Cyp4a10	Hsd17b3	Ndufb3	Rdh9	Aldh6a1	Cyp4f18	Hsd3b5	Ndufs6
Acsl6	Hmgcs1	Zdhhc15	Aldh7a1	Cyp4a12a	Hsd17b4	Ndufb4	Sc5d	Aldh7a1	Cyp4v3	Hsd3b6	Ndufs7
Acsm1	Hmgcs2	Zdhhc16	Aldh8a1	Cyp4a14	Hsd17b6	Ndufb5	Sccpdh	Aldh8a1	Cyp4x1	Hsd3b7	Ndufs8
Acsm2	Kat2a	Zdhhc17	Aldh9a1	Cyp4a32	Hsd17b7	Ndufb6	Sdr16c5	Aldh9a1	Cyp51	Idh1	Ndufv1
Acsm3	Kat2b	Zdhhc18	Art1	Cyp4b1	Hsd3b1	Ndufb7	Sirt1	Aspdh	Cyp7a1	Idh2	Ndufv2
Acsm4	Kat5	Zdhhc19	Art3	Cyp4f14	Hsd3b2	Ndufb8	Sirt2	Bckdha	Cyp7b1	Idh3a	Ndufv3
Acsm5	Kat6a	Zdhhc2	Art4	Cyp4f18	Hsd3b3	Ndufb9	Sirt3	Bckdhb	Cyp8b1	Idh3b	Nnt
Acss1	Kat6b	Zdhhc20	Art5	Cyp4v3	Hsd3b4	Ndufc1	Sirt4	Bdh1	Dcxr	Idh3g	Nos1
Acss2	Kat7	Zdhhc21	Aspdh	Cyp4x1	Hsd3b5	Ndufc2	Sirt5	Bdh2	Decr1	Impdh1	Nos2
Acss3	Kat8	Zdhhc22	Bckdha	Cyp51	Hsd3b6	Ndufs1	Sirt6	Blvra	Decr2	Impdh2	Nos3
Agpat1	Lclat1	Zdhhc23	Bckdhb	Cyp7a1	Hsd3b7	Ndufs2	Sirt7	Blvrb	Dhcr24	Iyd	Nox1
Agpat2	Lpcat1	Zdhhc24	Bdh1	Cyp7b1	Idh1	Ndufs3	Sord	Cbr1	Dhcr7	Kcnab2	Nqo1
Agpat3	Lpcat2	Zdhhc3	Bdh2	Cyp8b1	Idh2	Ndufs4	Spr	Cbr3	Dhdh	Kdsr	Nsdhl
Agpat4	Lpcat3	Zdhhc4	Blvra	Dcxr	Idh3a	Ndufs5	Sqle	Coq7	Dhfr	Kmo	Nxn
Agpat5	Lpcat4	Zdhhc5	Blvrb	Decr1	Idh3b	Ndufs6	Srd5a1	Cryl1	Dhps	Ldha	Ogdh
AGPAT6	Lpgat1	Zdhhc6	Bst1	Decr2	Idh3g	Ndufs7	Srd5a2	Cryz	Dhrs3	Ldhal6b	Ogdhl
AGPAT9	Mboat1	Zdhhc7	Cbr1	Dhcr24	Impdh1	Ndufs8	Srd5a3	Cyb5r1	Dhrs4	Ldhb	Pdha1
Alas1	Mboat2	Zdhhc8	Cbr3	Dhcr7	Impdh2	Ndufv1	Steap1	Cyb5r2	Dhrs9	Ldhc	Pdha2
Alas2	Mboat7	Zdhhc9	Cd38	Dhdh	Iyd	Ndufv2	Steap2	Cyb5r3	Dlat	Mdh1	Pdhb
Aldh6a1	Mcat		Coq7	Dhfr	Kcnab2	Ndufv3	Steap3	Cyb5r4	Dld	Mdh2	Pdhx
Atat1	Mgea5		Cryl1	Dhps	Kdsr	Nmnat1	Steap4	Cyb5rl	Dpyd	Me1	Pecr
Awat1	Mogat1		Cryz	Dhrs3	Kmo	Nmnat2	Tecr	Cyp17a1	Duox1	Me2	Pgd
Awat2	Mogat2		Cyb5r1	Dhrs4	Ldha	Nmnat3	Tiparp	Cyp19a1	Duox2	Me3	Phgdh
Baat	Naa10		Cyb5r2	Dhrs9	Ldhal6b	Nnt	Tm7sf2	Cyp1a1	Ehhadh	Mecr	Por
Cdyl	Naa11		Cyb5r3	Dlat	Ldhb	Nos1	Tnks	Cyp1a2	Enox1	Mical1	Prodh
Cers1	Naa15		Cyb5r4	Dld	Ldhc	Nos2	Tnks2	Cyp1b1	Enox2	Mical2	Ptgr1
Cers2	Naa20		Cyb5rl	Dpyd	Mdh1	Nos3	Trpt1	Cyp21a1	Far1	Mical3	Ptgr2
Cers3	Naa30		Cyp17a1	Duox1	Mdh2	Nox1	Tsta3	Cyp24a1	Far2	Msmo1	Pycr1
Cers4	Naa40		Cyp19a1	Duox2	Me1	Nqo1	Txnrd1	Cyp26a1	Fasn	Mthfd1	Pycr2
Cers5	Naa60		Cyp1a1	Ehhadh	Me2	Nsdhl	Txnrd2	Cyp26c1	Fdft1	Mthfd2	Pycrl
Cers6	Nags		Cyp1a2	Enox1	Me3	Nudt12	Txnrd3	Cyp27a1	Fdxr	Mthfd2l	Qdpr
Chat	Nat1		Cyp1b1	Enox2	Mecr	Nxn	Tyr	Cyp27b1	Fmo1	Mthfr	Rdh1
Clock	Nat2		Cyp21a1	Enpp1	Mical1	Ogdh	Ugdh	Cyp2a12	Fmo2	mt-Nd1	Rdh10
Coasy	Nat6		Cyp24a1	Enpp3	Mical2	Ogdhl	Xdh	Cyp2a4	Fmo3	mt-Nd2	Rdh11
Cpt1a	Nat8		Cyp26a1	Far1	Mical3	Parp1	Zadh2	Cyp2a5	Fmo4	mt-Nd3	Rdh12
Cpt1b	Nat8l		Cyp26c1	Far2	Msmo1	Parp10		Cyp2b10	Fmo5	mt-Nd4	Rdh13
Cpt1c	Ncoa1		Cyp27a1	Fasn	Mthfd1	Parp11		Cyp2b19	Fmo6	mt-Nd4l	Rdh14
Cpt2	Ncoa3		Cyp27b1	Fdft1	Mthfd2	Parp12		Cyp2b9	G6pdx	mt-Nd5	Rdh16
Crat	Nmt1		Cyp2a12	Fdxr	Mthfd2l	Parp14		Cyp2c29	Gapdh	mt-Nd6	Rdh16f2
Crebbp	Nmt2		Cyp2a4	Fmo1	Mthfr	Parp16		Cyp2c37	Gapdhs	Mtrr	Rdh19
Crot	Nudt19		Cyp2a5	Fmo2	Mtmr1	Parp2		Cyp2c38	Gcsh	Nadsyn1	Rdh5
Cs	Nudt7		Cyp2b10	Fmo3	Mtmr2	Parp3		Cyp2c39	Glud1	Ndor1	Rdh7

## Sheet: ST4
Supplementary table ST4: Contributing genes in upregulated metabolic gene sets in the low-fat fed condition
		FDR	NES	RR				FDR	NES	RR
TAURINE AND HYPOTAURINE METABOLISM		0.126	1.74	∞		METABOLISM OF XENOBIOTICS BY CYTOCHROME P450		0.248	1.74	1.03125
ADO	2-aminoethanethiol dioxygenase					ADH4	alcohol dehydrogenase 4 (class II), pi polypeptide
CSAD	Cysteine sulfinic acid decarboxylase					AKR7A5	aldo-keto reductase family 7, member A5 (aflatoxin aldehyde reductase)
BAAT	Bile acid-CoA:amino acid N-acyltransferase					CBR1	carbonyl reductase 1
						CYP2F2	cytochrome P450, family 2, subfamily f, polypeptide 2
						EPHX1	epoxide hydrolase 1, microsomal
						GSTA4	glutathione S-transferase, alpha 4
						GSTM1	glutathione S-transferase, mu 1
						GSTM5	glutathione S-transferase, mu 5
						GSTO1	glutathione S-transferase omega 1
						UGT2B5	UDP glucuronosyltransferase 2 family, polypeptide B5
RR>1: gene sets, where CoA and NAD(P)(H) genes are overrepresented in their list of contributing genes compared to the complete gene set.
Green: gene sets with an RR>1.
The results presented here are from comparisons between WT and KO.

## Sheet: ST5
Supplementary table ST5: Contributing genes in downregulated metabolic gene sets in the low-fat fed condition						Origin: 20180713_20171004_20170908_GSEA_KEGG_Met_incl_genes
		FDR	NES	RR				FDR	NES	RR
PYRUVATE METABOLISM		0.003	-2.16	0.904977		FATTY ACID BIOSYNTHESIS		0.04	-1.89	1
DLD	dihydrolipoamide dehydrogenase					FASN	fatty acid synthase
PKM	pyruvate kinase, muscle					ACSL1	acyl-CoA synthetase long-chain family member 1
ACYP1	acylphosphatase 1, erythrocyte (common) type					ACSL5	acyl-CoA synthetase long-chain family member 5
ACAT2	acetyl-Coenzyme A acetyltransferase 2					ACACB	acetyl-Coenzyme A carboxylase beta
MDH2	malate dehydrogenase 2, NAD (mitochondrial)					ACSL4	acyl-CoA synthetase long-chain family member 4
PKLR	pyruvate kinase liver and red blood cell					ACACA	acetyl-Coenzyme A carboxylase alpha
ACACB	acetyl-Coenzyme A carboxylase beta
ALDH1B1	aldehyde dehydrogenase 1 family, member B1					SULFUR METABOLISM		0.04	-1.84	n.a.
ALDH2	aldehyde dehydrogenase 2, mitochondrial					PAPSS2	Bifunctional 3'-phosphoadenosine 5'-phosphosulfate synthase 2
DLAT	dihydrolipoamide S-acetyltransferase (E2 component of pyruvate dehydrogenase complex)					IMPAD1	inositol monophosphatase domain containing 1
ME1	malic enzyme 1, NADP(+)-dependent, cytosolic					ETHE1	ethylmalonic encephalopathy 1
ACACA	acetyl-Coenzyme A carboxylase alpha					MPST	mercaptopyruvate sulfurtransferase
PDHA1	pyruvate dehydrogenase E1 alpha 1					TST	thiosulfate sulfurtransferase, mitochondrial
						CYCS	cytochrome c, somatic
SYNTHESIS AND DEGRADATION OF KETONE BODIES		0.181	-1.54	2.4
HMGCS2	3-hydroxy-3-methylglutaryl-Coenzyme A synthase 2					BIOSYNTHESIS OF UNSATURATED FATTY ACIDS		0.178	-1.58	1.875
BDH1	3-hydroxybutyrate dehydrogenase, type 1					ACAA1A	acetyl-Coenzyme A acyltransferase 1A
HMGCS1	3-hydroxy-3-methylglutaryl-Coenzyme A synthase 1					ACAA1B	acetyl-Coenzyme A acyltransferase 1B
ACAT2	acetyl-Coenzyme A acetyltransferase 2					ACOT1	acyl-CoA thioesterase 1
OXCT1	3-oxoacid CoA transferase 1					ACOT3	acyl-CoA thioesterase 3
						ACOT4	acyl-CoA thioesterase 4
TCA		0.24	-1.46	1.08333		ACOT7	acyl-CoA thioesterase 7
DLD	dihydrolipoamide dehydrogenase					ACOX1	acyl-Coenzyme A oxidase 1, palmitoyl
MDH2	malate dehydrogenase 2, NAD (mitochondrial)					ACOX3	acyl-Coenzyme A oxidase 3, pristanoyl
CS	Makes citrate from acetyl-CoA, thereby releasing CoA					ELOVL2	elongation of very long chain fatty acids (FEN1/Elo2, SUR4/Elo3, yeast)-like 2
ACLY	ATP-citrate synthase					ELOVL5	ELOVL family member 5, elongation of long chain fatty acids (yeast)
DLAT	dihydrolipoamide S-acetyltransferase (E2 component of pyruvate dehydrogenase complex)					ELOVL6	ELOVL family member 6, elongation of long chain fatty acids (yeast)
PDHA1	pyruvate dehydrogenase E1 alpha 1					FADS1	fatty acid desaturase 1
						FADS2	fatty acid desaturase 2
HISTIDINE METABOLISM		0.087	-1.73	0.791667		HSD17B12	hydroxysteroid (17-beta) dehydrogenase 12
ASPA	aspartoacylase					SCD1	stearoyl-Coenzyme A desaturase 1
FTCD	formiminotransferase cyclodeaminase					SCD2	stearoyl-Coenzyme A desaturase 2
HNMT	histamine N-methyltransferase
MAOA	monoamine oxidase A					FATTY ACID METABOLISM		0.203	-1.51	1.08117
ALDH1B1	aldehyde dehydrogenase 1 family, member B1					ACAA1B	acetyl-Coenzyme A acyltransferase 1B
ALDH2	aldehyde dehydrogenase 2, mitochondrial					FADS1	fatty acid desaturase 1
						FASN	fatty acid synthase
OTHER TYPES OF O-GLYCAN BIOSYNTHESIS		0.184	-1.55	n.a.		ACSL1	acyl-CoA synthetase long-chain family member 1
PLOD3	procollagen-lysine, 2-oxoglutarate 5-dioxygenase 3					ACAT2	acetyl-Coenzyme A acetyltransferase 2
EOGT	EGF domain-specific O-linked N-acetylglucosamine (GlcNAc) transferase					HSD17B12	hydroxysteroid (17-beta) dehydrogenase 12
LFNG	LFNG O-fucosylpeptide 3-beta-N-acetylglucosaminyltransferase					ACSL5	acyl-CoA synthetase long-chain family member 5
B4GALT1	UDP-Gal:betaGlcNAc beta 1,4- galactosyltransferase, polypeptide 1					ACADL	acyl-Coenzyme A dehydrogenase, long-chain
OGT	O-linked N-acetylglucosamine (GlcNAc) transferase (UDP-N-acetylglucosamine:polypeptide-N-acetylglucosaminyl transferase)					SCD1	stearoyl-Coenzyme A desaturase 1
POFUT2	protein O-fucosyltransferase 2					ELOVL2	elongation of very long chain fatty acids (FEN1/Elo2, SUR4/Elo3, yeast)-like 2
POMT1	protein-O-mannosyltransferase 1					SCD2	stearoyl-Coenzyme A desaturase 2
						ACSL4	acyl-CoA synthetase long-chain family member 4
GLYCOSPHINGOLIPID BIOSYNTHESIS - LACTO AND NEOLACTO SERIES		0.205	-1.58	n.a.		ELOVL6	ELOVL family member 6, elongation of long chain fatty acids (yeast)
ST3GAL3	CMP-N-acetylneuraminate-beta-1,4-galactoside alpha-2,3-sialyltransferase
GCNT2	N-acetyllactosaminide beta-1,6-N-acetylglucosaminyl-transferase
B4GALT1	Beta-1,4-galactosyltransferase 1
ST3GAL6	Type 2 lactosamine alpha-2,3-sialyltransferase
B3GALT1	Beta-1,3-galactosyltransferase 1
RR>1: gene sets, where CoA and NAD(P)(H) genes are overrepresented in their list of contributing genes compared to the complete gene set.
Green: gene sets with an RR>1.
The results presented here are from comparisons between WT and KO.
n.a.: not applicable, because the complete gene set does not contain CoA nor NAD(P)(H) genes.

## Sheet: ST6
Supplementary table ST6: Contributing genes in metabolic gene sets in the high-fat fasted condition												Contributing genes in downregulated gene sets in the High-fat fasted condition
		FDR	NES	RR
METABOLISM OF XENOBIOTICS BY CYTOCHROME P450		0	-2.42	0.967033		DRUG METABOLISM - CYTOCHROME P450		0.001	-2.36	0.912698		NADPH_REDOX		0.089	-1.74	1
CYP1A2	cytochrome P450, family 1, subfamily a, polypeptide 2					CYP1A2	cytochrome P450, family 1, subfamily a, polypeptide 2					ADH4	alcohol dehydrogenase 4 (class II), pi polypeptide
GSTM2	glutathione S-transferase, mu 2					GSTM2	glutathione S-transferase, mu 2					AKR1A1	aldo-keto reductase family 1, member A1 (aldehyde reductase)
GSTA2	glutathione S-transferase, alpha 2 (Yc2)					GSTA2	glutathione S-transferase, alpha 2 (Yc2)					AKR1D1	aldo-keto reductase family 1, member D1
CBR1	carbonyl reductase 1					UGT2B5	UDP glucuronosyltransferase 2 family, polypeptide B5					AKR7A5	aldo-keto reductase family 7, member A5 (aflatoxin aldehyde reductase)
UGT2B5	UDP glucuronosyltransferase 2 family, polypeptide B5					GSTM3	glutathione S-transferase, mu 3					ALDH1A1	aldehyde dehydrogenase family 1, subfamily A1
GSTM3	glutathione S-transferase, mu 3					UGT2B36	UDP glucuronosyltransferase 2 family, polypeptide B36					ALDH1L1	aldehyde dehydrogenase 1 family, member L1
UGT2B36	UDP glucuronosyltransferase 2 family, polypeptide B36					AOX1	aldehyde oxidase 1					ALDH3A2	aldehyde dehydrogenase family 3, subfamily A2
ADH4	alcohol dehydrogenase 4 (class II), pi polypeptide					ADH4	alcohol dehydrogenase 4 (class II), pi polypeptide					ALDH4A1	aldehyde dehydrogenase 4 family, member A1
CYP2E1	cytochrome P450, family 2, subfamily e, polypeptide 1					FMO4	flavin containing monooxygenase 4					ALDH6A1	aldehyde dehydrogenase family 6, subfamily A1
GSTT3	glutathione S-transferase, theta 3					CYP2E1	cytochrome P450, family 2, subfamily e, polypeptide 1					ALDH7A1	aldehyde dehydrogenase family 7, member A1
GSTT1	glutathione S-transferase, theta 1					GSTT3	glutathione S-transferase, theta 3					ASPDH	aspartate dehydrogenase domain containing
GSTA4	glutathione S-transferase, alpha 4					GSTT1	glutathione S-transferase, theta 1					BCKDHA	branched chain ketoacid dehydrogenase E1, alpha polypeptide
EPHX1	epoxide hydrolase 1, microsomal					GSTA4	glutathione S-transferase, alpha 4					BLVRB	biliverdin reductase B (flavin reductase (NADPH))
MGST3	microsomal glutathione S-transferase 3					FMO1	flavin containing monooxygenase 1					CBR1	carbonyl reductase 1
GSTM6	glutathione S-transferase, mu 6					MGST3	microsomal glutathione S-transferase 3					CRYL1	crystallin, lambda 1
GSTA3	glutathione S-transferase, alpha 3					MAOA	monoamine oxidase A					CRYZ	crystallin, zeta
HSD11B1	hydroxysteroid 11-beta dehydrogenase 1					GSTM6	glutathione S-transferase, mu 6					CYB5R3	cytochrome b5 reductase 3
UGT2B35	UDP glucuronosyltransferase 2 family, polypeptide B35					GSTA3	glutathione S-transferase, alpha 3					CYP17A1	cytochrome P450, family 17, subfamily a, polypeptide 1
GSTK1	glutathione S-transferase kappa 1					UGT2B35	UDP glucuronosyltransferase 2 family, polypeptide B35					CYP1A2	cytochrome P450, family 1, subfamily a, polypeptide 2
AKR7A5	aldo-keto reductase family 7, member A5 (aflatoxin aldehyde reductase)					GSTK1	glutathione S-transferase kappa 1					CYP2C29	cytochrome P450, family 2, subfamily c, polypeptide 29
GSTM1	glutathione S-transferase, mu 1					GSTM1	glutathione S-transferase, mu 1					CYP2C37	cytochrome P450, family 2. subfamily c, polypeptide 37
												CYP2C38	cytochrome P450, family 2, subfamily c, polypeptide 38
GLUTATHIONE METABOLISM		0.028	-2	0.5		TAURINE AND HYPOTAURINE METABOLISM		0.231	-1.57	0		CYP2C50	cytochrome P450, family 2, subfamily c, polypeptide 50
GSTO1	glutathione S-transferase omega 1					ADO	2-aminoethanethiol (cysteamine) dioxygenase					CYP2C54	cytochrome P450, family 2, subfamily c, polypeptide 54
ODC1	ornithine decarboxylase, structural 1					GGT6	gamma-glutamyltransferase 6					CYP2D10	cytochrome P450, family 2, subfamily d, polypeptide 10
GCLC	glutamate-cysteine ligase, catalytic subunit					CSAD	cysteine sulfinic acid decarboxylase					CYP2D22	cytochrome P450, family 2, subfamily d, polypeptide 22
GPX1	glutathione peroxidase 1											CYP2D26	cytochrome P450, family 2, subfamily d, polypeptide 26
GPX4	glutathione peroxidase 4					NADPH_MAIN		0.078	-1.78	1		CYP2E1	cytochrome P450, family 2, subfamily e, polypeptide 1
GSTM2	glutathione S-transferase, mu 2					ADH4	alcohol dehydrogenase 4 (class II), pi polypeptide					CYP2R1	cytochrome P450, family 2, subfamily r, polypeptide 1
GSTA2	glutathione S-transferase, alpha 2 (Yc2)					AKR1A1	aldo-keto reductase family 1, member A1 (aldehyde reductase)					CYP2U1	cytochrome P450, family 2, subfamily u, polypeptide 1
TXNDC12	thioredoxin domain containing 12 (endoplasmic reticulum)					AKR1D1	aldo-keto reductase family 1, member D1					CYP39A1	cytochrome P450, family 39, subfamily a, polypeptide 1
GSTM3	glutathione S-transferase, mu 3					AKR7A5	aldo-keto reductase family 7, member A5 (aflatoxin aldehyde reductase)					CYP3A11	cytochrome P450, family 3, subfamily a, polypeptide 11
IDH2	isocitrate dehydrogenase 2 (NADP+), mitochondrial					ALDH1A1	aldehyde dehydrogenase family 1, subfamily A1					CYP3A25	cytochrome P450, family 3, subfamily a, polypeptide 25
GGT6	gamma-glutamyltransferase 6					ALDH1L1	aldehyde dehydrogenase 1 family, member L1					CYP4B1	cytochrome P450, family 4, subfamily b, polypeptide 1
GSTT3	glutathione S-transferase, theta 3					ALDH3A2	aldehyde dehydrogenase family 3, subfamily A2					CYP4F14	cytochrome P450, family 4, subfamily f, polypeptide 14
GSTT1	glutathione S-transferase, theta 1					ALDH4A1	aldehyde dehydrogenase 4 family, member A1					DCXR	dicarbonyl L-xylulose reductase
GSTA4	glutathione S-transferase, alpha 4					ALDH6A1	aldehyde dehydrogenase family 6, subfamily A1					DHRS3	dehydrogenase/reductase (SDR family) member 3
MGST3	microsomal glutathione S-transferase 3					ALDH7A1	aldehyde dehydrogenase family 7, member A1					DLAT	dihydrolipoamide S-acetyltransferase (E2 component of pyruvate dehydrogenase complex)
GSTM6	glutathione S-transferase, mu 6					ASPDH	aspartate dehydrogenase domain containing					ENOX2	ecto-NOX disulfide-thiol exchanger 2
GSTA3	glutathione S-transferase, alpha 3					BCKDHA	branched chain ketoacid dehydrogenase E1, alpha polypeptide					ENPP1	ectonucleotide pyrophosphatase/phosphodiesterase 1
GSTK1	glutathione S-transferase kappa 1					BLVRB	biliverdin reductase B (flavin reductase (NADPH))					ENPP3	ectonucleotide pyrophosphatase/phosphodiesterase 3
GSTM1	glutathione S-transferase, mu 1					CBR1	carbonyl reductase 1					FASN	fatty acid synthase
						CRYL1	crystallin, lambda 1					FMO1	flavin containing monooxygenase 1
OXIDATIVE PHOSPHORYLATION		0.075	-1.82	1.43636		CRYZ	crystallin, zeta					FMO4	flavin containing monooxygenase 4
ATP5A1	ATP synthase, H+ transporting, mitochondrial F1 complex, alpha subunit 1					CYB5R3	cytochrome b5 reductase 3					HPGD	hydroxyprostaglandin dehydrogenase 15 (NAD)
ATP5B	ATP synthase, H+ transporting mitochondrial F1 complex, beta subunit					CYP17A1	cytochrome P450, family 17, subfamily a, polypeptide 1					HSD11B1	hydroxysteroid 11-beta dehydrogenase 1
ATP5D	ATP synthase, H+ transporting, mitochondrial F1 complex, delta subunit					CYP1A2	cytochrome P450, family 1, subfamily a, polypeptide 2					HSD17B4	hydroxysteroid (17-beta) dehydrogenase 4
ATP5E	ATP synthase, H+ transporting, mitochondrial F1 complex, epsilon subunit					CYP2C29	cytochrome P450, family 2, subfamily c, polypeptide 29					HSD3B5	hydroxy-delta-5-steroid dehydrogenase, 3 beta- and steroid delta-isomerase 5
ATP5F1	ATP synthase, H+ transporting, mitochondrial F0 complex, subunit B1					CYP2C37	cytochrome P450, family 2. subfamily c, polypeptide 37					HSD3B7	hydroxy-delta-5-steroid dehydrogenase, 3 beta- and steroid delta-isomerase 7
ATP5G1	ATP synthase, H+ transporting, mitochondrial F0 complex, subunit C1 (subunit 9)					CYP2C38	cytochrome P450, family 2, subfamily c, polypeptide 38					IDH1	isocitrate dehydrogenase 1 (NADP+), soluble
ATP5H	ATP synthase, H+ transporting, mitochondrial F0 complex, subunit D					CYP2C50	cytochrome P450, family 2, subfamily c, polypeptide 50					IDH2	isocitrate dehydrogenase 2 (NADP+), mitochondrial
ATP5J	ATP synthase, H+ transporting, mitochondrial F0 complex, subunit F					CYP2C54	cytochrome P450, family 2, subfamily c, polypeptide 54
ATP5J2	ATP synthase, H+ transporting, mitochondrial F0 complex, subunit F2					CYP2D10	cytochrome P450, family 2, subfamily d, polypeptide 10
ATP5L	ATP synthase, H+ transporting, mitochondrial F0 complex, subunit G					CYP2D22	cytochrome P450, family 2, subfamily d, polypeptide 22
ATP6V0A1	ATPase, H+ transporting, lysosomal V0 subunit A1					CYP2D26	cytochrome P450, family 2, subfamily d, polypeptide 26
ATP6V0B	ATPase, H+ transporting, lysosomal V0 subunit B					CYP2E1	cytochrome P450, family 2, subfamily e, polypeptide 1
ATP6V1A	ATPase, H+ transporting, lysosomal V1 subunit A					CYP2R1	cytochrome P450, family 2, subfamily r, polypeptide 1
ATP6V1C1	ATPase, H+ transporting, lysosomal V1 subunit C1					CYP2U1	cytochrome P450, family 2, subfamily u, polypeptide 1
ATP6V1D	ATPase, H+ transporting, lysosomal V1 subunit D					CYP39A1	cytochrome P450, family 39, subfamily a, polypeptide 1
ATP6V1G1	ATPase, H+ transporting, lysosomal V1 subunit G1					CYP3A11	cytochrome P450, family 3, subfamily a, polypeptide 11
COX2						CYP3A25	cytochrome P450, family 3, subfamily a, polypeptide 25
COX3						CYP4B1	cytochrome P450, family 4, subfamily b, polypeptide 1
COX4I1	cytochrome c oxidase subunit IV isoform 1					CYP4F14	cytochrome P450, family 4, subfamily f, polypeptide 14
COX5A	cytochrome c oxidase subunit Va					DCXR	dicarbonyl L-xylulose reductase
COX6A1	cytochrome c oxidase subunit VIa polypeptide 1					DHRS3	dehydrogenase/reductase (SDR family) member 3
COX6B1	cytochrome c oxidase, subunit VIb polypeptide 1					DLAT	dihydrolipoamide S-acetyltransferase (E2 component of pyruvate dehydrogenase complex)
COX7A2	cytochrome c oxidase subunit VIIa 2					ENOX2	ecto-NOX disulfide-thiol exchanger 2
COX7B	cytochrome c oxidase subunit VIIb					ENPP1	ectonucleotide pyrophosphatase/phosphodiesterase 1
COX8A	cytochrome c oxidase subunit VIIIa					ENPP3	ectonucleotide pyrophosphatase/phosphodiesterase 3
CYC1	cytochrome c-1					FASN	fatty acid synthase
LHPP	phospholysine phosphohistidine inorganic pyrophosphate phosphatase					FMO1	flavin containing monooxygenase 1
ND1						FMO4	flavin containing monooxygenase 4
NDUFA1	NADH dehydrogenase (ubiquinone) 1 alpha subcomplex, 1					HPGD	hydroxyprostaglandin dehydrogenase 15 (NAD)
NDUFA11	NADH dehydrogenase (ubiquinone) 1 alpha subcomplex 11					HSD11B1	hydroxysteroid 11-beta dehydrogenase 1
NDUFA12	NADH dehydrogenase (ubiquinone) 1 alpha subcomplex, 12					HSD17B4	hydroxysteroid (17-beta) dehydrogenase 4
NDUFA3	NADH dehydrogenase (ubiquinone) 1 alpha subcomplex, 3					HSD3B5	hydroxy-delta-5-steroid dehydrogenase, 3 beta- and steroid delta-isomerase 5
NDUFA6	NADH dehydrogenase (ubiquinone) 1 alpha subcomplex, 6 (B14)					HSD3B7	hydroxy-delta-5-steroid dehydrogenase, 3 beta- and steroid delta-isomerase 7
NDUFA7	NADH dehydrogenase (ubiquinone) 1 alpha subcomplex, 7 (B14.5a)					IDH1	isocitrate dehydrogenase 1 (NADP+), soluble
NDUFB10	NADH dehydrogenase (ubiquinone) 1 beta subcomplex, 10					IDH2	isocitrate dehydrogenase 2 (NADP+), mitochondrial
NDUFB11	NADH dehydrogenase (ubiquinone) 1 beta subcomplex, 11					IDH3B	isocitrate dehydrogenase 3 (NAD+) beta
NDUFB6	NADH dehydrogenase (ubiquinone) 1 beta subcomplex, 6					IDH3G	isocitrate dehydrogenase 3 (NAD+), gamma
NDUFB9	NADH dehydrogenase (ubiquinone) 1 beta subcomplex, 9					ME1	malic enzyme 1, NADP(+)-dependent, cytosolic
NDUFC2	NADH dehydrogenase (ubiquinone) 1, subcomplex unknown, 2					MICAL3	microtubule associated monooxygenase, calponin and LIM domain containing 3
NDUFS1	NADH dehydrogenase (ubiquinone) Fe-S protein 1					MTHFD1	methylenetetrahydrofolate dehydrogenase (NADP+ dependent), methenyltetrahydrofolate cyclohydrolase, formyltetrahydrofolate synthase
NDUFS2	NADH dehydrogenase (ubiquinone) Fe-S protein 2					NADK	NAD kinase
NDUFS6	NADH dehydrogenase (ubiquinone) Fe-S protein 6					NADK2	NAD kinase 2, mitochondrial
NDUFS7	NADH dehydrogenase (ubiquinone) Fe-S protein 7					NADSYN1	NAD synthetase 1
NDUFV1	NADH dehydrogenase (ubiquinone) flavoprotein 1					NDUFA11	NADH dehydrogenase (ubiquinone) 1 alpha subcomplex 11
NDUFV2	NADH dehydrogenase (ubiquinone) flavoprotein 2					NDUFA12	NADH dehydrogenase (ubiquinone) 1 alpha subcomplex, 12
NDUFV3	NADH dehydrogenase (ubiquinone) flavoprotein 3					NDUFA3	NADH dehydrogenase (ubiquinone) 1 alpha subcomplex, 3
PPA2	pyrophosphatase (inorganic) 2					NDUFA6	NADH dehydrogenase (ubiquinone) 1 alpha subcomplex, 6 (B14)
SDHA	succinate dehydrogenase complex, subunit A, flavoprotein (Fp)					NDUFA7	NADH dehydrogenase (ubiquinone) 1 alpha subcomplex, 7 (B14.5a)
TCIRG1	T cell, immune regulator 1, ATPase, H+ transporting, lysosomal V0 protein A3					NDUFB10	NADH dehydrogenase (ubiquinone) 1 beta subcomplex, 10
UQCR10	ubiquinol-cytochrome c reductase, complex III subunit X					NDUFB11	NADH dehydrogenase (ubiquinone) 1 beta subcomplex, 11
UQCR11	ubiquinol-cytochrome c reductase, complex III subunit XI					NDUFB6	NADH dehydrogenase (ubiquinone) 1 beta subcomplex, 6
UQCRB	ubiquinol-cytochrome c reductase binding protein					NDUFB9	NADH dehydrogenase (ubiquinone) 1 beta subcomplex, 9
UQCRQ	ubiquinol-cytochrome c reductase, complex III subunit VII					NDUFC2	NADH dehydrogenase (ubiquinone) 1, subcomplex unknown, 2
						NDUFS1	NADH dehydrogenase (ubiquinone) Fe-S protein 1
STEROID HORMONE BIOSYNTHESIS		0.085	-1.83	1.50303		NDUFS2	NADH dehydrogenase (ubiquinone) Fe-S protein 2
AKR1D1	aldo-keto reductase family 1, member D1					NDUFS6	NADH dehydrogenase (ubiquinone) Fe-S protein 6
CYP17A1	cytochrome P450, family 17, subfamily a, polypeptide 1					NDUFS7	NADH dehydrogenase (ubiquinone) Fe-S protein 7
CYP1A2	cytochrome P450, family 1, subfamily a, polypeptide 2					NDUFV1	NADH dehydrogenase (ubiquinone) flavoprotein 1
CYP2C29	cytochrome P450, family 2, subfamily c, polypeptide 29					NDUFV2	NADH dehydrogenase (ubiquinone) flavoprotein 2
CYP2C37	cytochrome P450, family 2. subfamily c, polypeptide 37					NDUFV3	NADH dehydrogenase (ubiquinone) flavoprotein 3
CYP2C38	cytochrome P450, family 2, subfamily c, polypeptide 38					NMNAT1	nicotinamide nucleotide adenylyltransferase 1
CYP2C50	cytochrome P450, family 2, subfamily c, polypeptide 50					NQO1	NAD(P)H dehydrogenase, quinone 1
CYP2C54	cytochrome P450, family 2, subfamily c, polypeptide 54					PARP1	poly (ADP-ribose) polymerase family, member 1
CYP2C68	cytochrome P450, family 2, subfamily c, polypeptide 68					PARP10	poly (ADP-ribose) polymerase family, member 10
CYP2C70	cytochrome P450, family 2, subfamily c, polypeptide 70					PARP12	poly (ADP-ribose) polymerase family, member 12
CYP2D10	cytochrome P450, family 2, subfamily d, polypeptide 10					PARP4	poly (ADP-ribose) polymerase family, member 4
CYP2D22	cytochrome P450, family 2, subfamily d, polypeptide 22					PDHA1	pyruvate dehydrogenase E1 alpha 1
CYP2D26	cytochrome P450, family 2, subfamily d, polypeptide 26					PDHB	pyruvate dehydrogenase (lipoamide) beta
CYP2E1	cytochrome P450, family 2, subfamily e, polypeptide 1					PECR	peroxisomal trans-2-enoyl-CoA reductase
CYP3A11	cytochrome P450, family 3, subfamily a, polypeptide 11					PHPT1	phosphohistidine phosphatase 1
CYP3A25	cytochrome P450, family 3, subfamily a, polypeptide 25					PRODH	proline dehydrogenase
CYP7A1	cytochrome P450, family 7, subfamily a, polypeptide 1					RDH7	retinol dehydrogenase 7
HSD11B1	hydroxysteroid 11-beta dehydrogenase 1					SIRT1	sirtuin 1
HSD3B5	hydroxy-delta-5-steroid dehydrogenase, 3 beta- and steroid delta-isomerase 5					SIRT2	sirtuin 2
SRD5A1	steroid 5 alpha-reductase 1					SIRT3	sirtuin 3
SRD5A3	steroid 5 alpha-reductase 3					SIRT7	sirtuin 7
UGT2B34	UDP glucuronosyltransferase 2 family, polypeptide B34					SRD5A1	steroid 5 alpha-reductase 1
UGT2B35	UDP glucuronosyltransferase 2 family, polypeptide B35					SRD5A3	steroid 5 alpha-reductase 3
UGT2B36	UDP glucuronosyltransferase 2 family, polypeptide B36					STEAP2	six transmembrane epithelial antigen of prostate 2
UGT2B5	UDP glucuronosyltransferase 2 family, polypeptide B5					TECR	trans-2,3-enoyl-CoA reductase
						TM7SF2	transmembrane 7 superfamily member 2
						TSTA3	tissue specific transplantation antigen P35B
						TXNRD3	thioredoxin reductase 3
RR>1: gene sets, where CoA and NAD(P)(H) genes are overrepresented in their list of contributing genes compared to the complete gene set.
Green: gene sets with an RR>1.
The results presented here are from comparisons between WT and KO.

## Sheet: ST7
Supplementary Table ST7. Gene-set enrichment analysis (GSEA) results for metabolic gene sets for mixed-background MCAD KO vs WT mice
Upregulated gene sets		Downregulated gene sets
Glycosaminoglycan degradation		Pyruvate metabolism
Phenylalanine, tyrosine and tryptophan biosynthesis		Glycosphingolipid biosynthesis - lacto and neolacto series
Valine, leucine and isoleucine biosynthesis		Coa_gene_set
		Fatty acid biosynthesis
		Fatty acid metabolism
		Propanoate metabolism
		Citrate cycle (TCA cycle)
		Retinol metabolism
		Steroid biosynthesis

## Sheet: ST8
Supplementary table ST8: Contributing genes in the upregulated metabolic gene sets in the Chow fasted condition
		FDR	NES	RR				FDR	NES	RR
GLYCOSAMINOGLYCAN DEGRADATION		0.18506	1.65368	∞		PHENYLALANINE, TYROSINE AND TRYPTOPHAN BIOSYNTHESIS		0.220702	1.68416	n.a.
GLB1	galactosidase, beta 1					GOT1	glutamic-oxaloacetic transaminase 1, soluble
HPSE	heparanase					PAH	phenylalanine hydroxylase
GUSB	glucuronidase, beta					TAT	tyrosine aminotransferase
GNS	glucosamine (N-acetyl)-6-sulfatase
HEXA	hexosaminidase A					VALINE, LEUCINE AND ISOLEUCINE BIOSYNTHESIS		0.242283	1.74517	n.a.
HGSNAT	heparan-alpha-glucosaminide N-acetyltransferase					SDS	serine dehydratase
NAGLU	alpha-N-acetylglucosaminidase (Sanfilippo disease IIIB)					SDSL	serine dehydratase-like
IDS	iduronate 2-sulfatase					BCAT2	branched chain aminotransferase 2, mitochondrial
RR>1: gene sets, where CoA and NAD(P)(H) genes are overrepresented in their list of contributing genes compared to the complete gene set.
Green: gene sets with an RR>1.
The results presented here are from comparisons between WT and KO.

## Sheet: ST9
Supplementary table ST9: Contributing genes in the downregulated metabolic gene sets in the Chow fasted condition
		FDR	NES	RR				FDR	NES	RR
PYRUVATE METABOLISM		0.0351514	-1.87301	0.666667		FATTY ACID METABOLISM		0.0883078	-1.69374	1.60769
ACSS2	acyl-CoA synthetase short-chain family member 2					HADH	hydroxyacyl-Coenzyme A dehydrogenase
ACAT1	acetyl-Coenzyme A acetyltransferase 1					ACSL6	acyl-CoA synthetase long-chain family member 6
DLD	dihydrolipoamide dehydrogenase					ACAT1	acetyl-Coenzyme A acetyltransferase 1
PCX	pyruvate carboxylase					MCAT	malonyl CoA:ACP acyltransferase (mitochondrial)
LDHAL6B	lactate dehydrogenase A-like 6B					HSD17B12	hydroxysteroid (17-beta) dehydrogenase 12
LDHD	lactate dehydrogenase D					PECR	peroxisomal trans-2-enoyl-CoA reductase
ACYP1	acylphosphatase 1, erythrocyte (common) type					ACACA	acetyl-Coenzyme A carboxylase alpha
PDHA1	pyruvate dehydrogenase E1 alpha 1					ELOVL5	ELOVL family member 5, elongation of long chain fatty acids (yeast)
ACACB	acetyl-Coenzyme A carboxylase beta					FASN	fatty acid synthase
ACACA	acetyl-Coenzyme A carboxylase alpha					OXSM	3-oxoacyl-ACP synthase, mitochondrial
PKLR	pyruvate kinase liver and red blood cell					1700061G19RIK	RIKEN cDNA 1700061G19 gene
ME1	malic enzyme 1, NADP(+)-dependent, cytosolic					ELOVL6	ELOVL family member 6, elongation of long chain fatty acids (yeast)
GLO1	glyoxalase 1					ACSL3	acyl-CoA synthetase long-chain family member 3
PDHB	pyruvate dehydrogenase (lipoamide) beta
						PROPANOATE METABOLISM		0.158852	-1.59166	0.666667
GLYCOSPHINGOLIPID BIOSYNTHESIS - LACTO AND NEOLACTO SERIES		0.0425621	-1.79403	n.a.		PCCB	propionyl Coenzyme A carboxylase, beta polypeptide
GCNT2	glucosaminyl (N-acetyl) transferase 2, I-branching enzyme					ACAT2	acetyl-Coenzyme A acetyltransferase 2
B3GNT4	UDP-GlcNAc:betaGal beta-1,3-N-acetylglucosaminyltransferase 4					MUT	methylmalonyl-Coenzyme A mutase
B4GALT1	UDP-Gal:betaGlcNAc beta 1,4- galactosyltransferase, polypeptide 1					MLYCD	malonyl-CoA decarboxylase
ST3GAL4	ST3 beta-galactoside alpha-2,3-sialyltransferase 4					MCEE	methylmalonyl CoA epimerase
ST3GAL6	ST3 beta-galactoside alpha-2,3-sialyltransferase 6					ECHDC1	enoyl Coenzyme A hydratase domain containing 1
B3GALT1	UDP-Gal:betaGlcNAc beta 1,3-galactosyltransferase, polypeptide 1					HIBCH	3-hydroxyisobutyryl-Coenzyme A hydrolase
						ACSS2	acyl-CoA synthetase short-chain family member 2
COA_GENE_SET		0.0564006	-1.79495	1		ACAT1	acetyl-Coenzyme A acetyltransferase 1
DLST	dihydrolipoamide S-succinyltransferase (E2 component of 2-oxo-glutarate complex)					DLD	dihydrolipoamide dehydrogenase
ZDHHC11	zinc finger, DHHC domain containing 11					SUCLG2	succinate-Coenzyme A ligase, GDP-forming, beta subunit
CERS3	ceramide synthase 3					LDHAL6B	lactate dehydrogenase A-like 6B
GTF3C4	general transcription factor IIIC, polypeptide 4					ACACB	acetyl-Coenzyme A carboxylase beta
ZDHHC5	zinc finger, DHHC domain containing 5					ACACA	acetyl-Coenzyme A carboxylase alpha
NAA15	N(alpha)-acetyltransferase 15, NatA auxiliary subunit
KAT2B	K(lysine) acetyltransferase 2B					STEROID BIOSYNTHESIS		0.241982	-1.51236	1.2
AASDHPPT	aminoadipate-semialdehyde dehydrogenase-phosphopantetheinyl transferase					LIPA	lysosomal acid lipase A
ACSF3	acyl-CoA synthetase family member 3					DHCR24	24-dehydrocholesterol reductase
ZDHHC19	zinc finger, DHHC domain containing 19					TM7SF2	transmembrane 7 superfamily member 2
HIBCH	3-hydroxyisobutyryl-Coenzyme A hydrolase					DHCR7	7-dehydrocholesterol reductase
CERS2	ceramide synthase 2					LSS	lanosterol synthase
HMGCR	3-hydroxy-3-methylglutaryl-Coenzyme A reductase					HSD17B7	hydroxysteroid (17-beta) dehydrogenase 7
ATAT1	alpha tubulin acetyltransferase 1					SQLE	squalene epoxidase
ZDHHC15	zinc finger, DHHC domain containing 15					NSDHL	NAD(P) dependent steroid dehydrogenase-like
ACOT4	acyl-CoA thioesterase 4					SOAT2	sterol O-acyltransferase 2
ACSL6	acyl-CoA synthetase long-chain family member 6					CYP51	cytochrome P450, family 51
ACLY	ATP citrate lyase
AGPAT1	1-acylglycerol-3-phosphate O-acyltransferase 1 (lysophosphatidic acid acyltransferase, alpha)					RETINOL METABOLISM		0.237227	-1.44783	1.39379
ACOT8	acyl-CoA thioesterase 8					CYP2C70	cytochrome P450, family 2, subfamily c, polypeptide 70
ZDHHC2	zinc finger, DHHC domain containing 2					CYP4A12A	cytochrome P450, family 4, subfamily a, polypeptide 12a
ACSS2	acyl-CoA synthetase short-chain family member 2					AOX1	aldehyde oxidase 1
ACAT1	acetyl-Coenzyme A acetyltransferase 1					CYP2C55	cytochrome P450, family 2, subfamily c, polypeptide 55
BAAT	bile acid-Coenzyme A: amino acid N-acyltransferase					RPE65	retinal pigment epithelium 65
MCAT	malonyl CoA:ACP acyltransferase (mitochondrial)					SDR16C5	short chain dehydrogenase/reductase family 16C, member 5
ACOT3	acyl-CoA thioesterase 3					CYP2C50	cytochrome P450, family 2, subfamily c, polypeptide 50
DLD	dihydrolipoamide dehydrogenase					CYP3A11	cytochrome P450, family 3, subfamily a, polypeptide 11
SUCLG2	succinate-Coenzyme A ligase, GDP-forming, beta subunit					ADH4	alcohol dehydrogenase 4 (class II), pi polypeptide
NAT2	N-acetyltransferase 2 (arylamine N-acetyltransferase)					RDH11	retinol dehydrogenase 11
SOAT2	sterol O-acyltransferase 2					CYP2C37	cytochrome P450, family 2. subfamily c, polypeptide 37
ELOVL1	elongation of very long chain fatty acids (FEN1/Elo2, SUR4/Elo3, yeast)-like 1					RETSAT	retinol saturase (all trans retinol 13,14 reductase)
ZDHHC21	zinc finger, DHHC domain containing 21					ALDH1A7	aldehyde dehydrogenase family 1, subfamily A7
NUDT7	nudix (nucleoside diphosphate linked moiety X)-type motif 7					DHRS3	dehydrogenase/reductase (SDR family) member 3
PDHA1	pyruvate dehydrogenase E1 alpha 1					CYP2C39	cytochrome P450, family 2, subfamily c, polypeptide 39
ZDHHC13	zinc finger, DHHC domain containing 13					ALDH1A1	aldehyde dehydrogenase family 1, subfamily A1
LPGAT1	lysophosphatidylglycerol acyltransferase 1					UGT2B37	UDP glucuronosyltransferase 2 family, polypeptide B37
SLC27A5	solute carrier family 27 (fatty acid transporter), member 5					CYP2B9	cytochrome P450, family 2, subfamily b, polypeptide 9
ELOVL5	ELOVL family member 5, elongation of long chain fatty acids (yeast)					CYP3A44	cytochrome P450, family 3, subfamily a, polypeptide 44
SPTLC1	serine palmitoyltransferase, long chain base subunit 1					CYP2C38	cytochrome P450, family 2, subfamily c, polypeptide 38
FASN	fatty acid synthase					UGT2B35	UDP glucuronosyltransferase 2 family, polypeptide B35
OXSM	3-oxoacyl-ACP synthase, mitochondrial					RDH10	retinol dehydrogenase 10 (all-trans)
SPTLC2	serine palmitoyltransferase, long chain base subunit 2					CYP2B10	cytochrome P450, family 2, subfamily b, polypeptide 10
ELOVL6	ELOVL family member 6, elongation of long chain fatty acids (yeast)
NAT1	N-acetyl transferase 1					Citrate cycle (TCA cycle)		0.231918	-1.46676	0.954545
ACSL3	acyl-CoA synthetase long-chain family member 3					ACLY	ATP citrate lyase
AACS	acetoacetyl-CoA synthetase					SDHA	succinate dehydrogenase complex, subunit A, flavoprotein (Fp)
AGPAT9	1-acylglycerol-3-phosphate O-acyltransferase 9					ACO1	aconitase 1
ACOT11	acyl-CoA thioesterase 11					SDHB	succinate dehydrogenase complex, subunit B, iron sulfur (Ip)
ACNAT2	acyl-coenzyme A amino acid N-acyltransferase 2					IDH1	isocitrate dehydrogenase 1 (NADP+), soluble
PDHB	pyruvate dehydrogenase (lipoamide) beta					DLD	dihydrolipoamide dehydrogenase
						SUCLG2	succinate-Coenzyme A ligase, GDP-forming, beta subunit
FATTY ACID BIOSYNTHESIS		0.0641103	-1.88115	0.75		PCX	pyruvate carboxylase
ACSL6	acyl-CoA synthetase long-chain family member 6					4933405O20RIK	RIKEN cDNA 4933405O20 gene
MCAT	malonyl CoA:ACP acyltransferase (mitochondrial)					PDHA1	pyruvate dehydrogenase E1 alpha 1
ACACB	acetyl-Coenzyme A carboxylase beta					PDHB	pyruvate dehydrogenase (lipoamide) beta
ACACA	acetyl-Coenzyme A carboxylase alpha
FASN	fatty acid synthase
OXSM	3-oxoacyl-ACP synthase, mitochondrial
1700061G19RIK	RIKEN cDNA 1700061G19 gene
ACSL3	acyl-CoA synthetase long-chain family member 3
RR>1: gene sets, where CoA and NAD(P)(H) genes are overrepresented in their list of contributing genes compared to the complete gene set.
Green: gene sets with an RR>1.
The results presented here are from comparisons between WT and KO.

## Sheet: ST10
	Supplementary table ST10: Differentially-expressed metabolic genes
										Blue highlight: Purine gene; Red border: NAD(P)(H) gene (incl redox); Green: overlap with one or more other condition;
										Underlined: CoA-involving gene; Bold: p<0.01. The results presented here are from comparisons between WT and KO.
										LFD = Low-fat diet, HFD = High-fat diet.
	LFD Fasted KO/WT (metabolic genes)									HFD Fasted KO/WT (metabolic genes)									LFD Fed KO/WT (metabolic genes)									HFD Fed KO/WT (metabolic genes)
	Upregulated				Downregulated					Upregulated				Downregulated					Upregulated				Downregulated					Upregulated				Downregulated
	DeSeq	FC	Voom	FC	DeSeq	FC	Voom	FC		DeSeq	FC	Voom	FC	DeSeq	FC	Voom	FC		DeSeq	FC	Voom	FC	DeSeq	FC	Voom	FC		DeSeq	FC	Voom	FC	DeSeq	FC	Voom	FC
	Akr1b7	1.95535	Hsd3b2	2.2397	Naa40	1.95489	Naa40	2.63192		Pip4k2a	1.87704	Pip4k2a	1.89782	Npr1	1.96398	Rce1	2.24101		Adcy7	1.81197	Pgk1	2.11465	B3galt1	2.68575	Pde4d	4.29693		Ugt2b38	1.87143	Ugt2b38	4.01478	Acnat2	2.37346	Cyp4a14	3.64235
	Cerk	1.95509	Cerk	2.20441	Ocrl	1.81304	Zdhhc17	2.57288		Hexdc	1.85391	Acer2	1.84405	Rce1	1.76978	Cyp2c38	1.8411		Pigb	1.78753	Zdhhc7	1.97775	Colgalt2	1.96958	Acot3	4.16204		Cyp4a12b	1.83612	Cyp4a12b	1.94286	Mthfd1l	1.75948	Acnat2	3.11811
	Entpd2	1.91812	Cers5	2.03048	Zdhhc17	1.79428	Sdhd	2.14734		B4galt6	1.73738	Cyp4a12a	1.83677	Cyp2c38	1.72263	Npr1	1.72744		Zdhhc7	1.76178	Pfas	1.84661	Pik3cd	1.83902	B3galt1	3.95017		Hacd4	1.77493	Pfkfb3	1.90513	Pde8b	1.65419	Cyp2c38	1.77247
	Npr1	1.85672	Acot2	2.00555	Ada	1.79305	Sds	2.08935		Steap4	1.73645	B3galt1	1.80149	Cndp2	1.70167	Gstm1	1.57035		Sms	1.70613	Npr1	1.81507	Pik3c2g	1.82067	Pik3c2g	2.39229		Engase	1.73912	Pld1	1.81864	Cyp2b9	1.64945	St3gal5	1.65604
	Pigb	1.84234	B3galt1	1.76487	Zdhhc8	1.77259	Zdhhc13	2.06607		Acer2	1.68041	Cyp4a12b	1.77728	Cyp2c39	1.65663	Gnpda1	1.53502		Soat2	1.68793	Gmppb	1.69676	Hlcs	1.81073	Extl1	2.22225		Urad	1.7265	Hsd3b5	1.76409	Cyp39a1	1.63089	Cox15	1.56129
	Acaa1b	1.77675	Npr1	1.67312	Cdyl	1.75736	Pigg	2.04786		Cyp4a31	1.65303	Plcb4	1.7392	Pgm2l1	1.61594	Adssl1	1.52662		Nme6	1.68153	Pld3	1.66009	Extl1	1.80554	Ippk	1.94032		Akr1b10	1.71384	Galnt7	1.66581	Pck1	1.58089	Acsl3	1.55807
	Acot2	1.77451	Ppox	1.66888	Pde4b	1.70195	Cdyl	2.01104		Cyp4a12b	1.62281	Ahcy	1.65754	Chst14	1.61318	Ggh	1.50383		Pfas	1.66927	Gsta4	1.64995	9130409I23Rik	1.7969	Elovl6	1.85062		Pde3a	1.6182	Nat8	1.60262	Itpka	1.54793	Acnat1	1.52504
	Chsy1	1.69103	Fmo4	1.65345	Zdhhc13	1.69843	Piga	1.96843		Nos3	1.60876	Alg2	1.58499	Pla2g4a	1.57906	Extl2	1.496		Zdhhc14	1.60426	Fuk	1.57549	Cyp46a1	1.71482	Fmo4	1.81396		Parp2	1.59937	St3gal6	1.57525	Cox15	1.53718	Rdh16	1.50629
	Csad	1.67295	Gstm5	1.62127	Pnpt1	1.69	Pde4b	1.92671		Plcb4	1.59606	Asah2	1.47078	Gstm1	1.57273	Polr2j	1.47499		Cad	1.58844	Nme6	1.56502	Ggta1	1.70566	Plcb4	1.76541		Cox7a1	1.59268	Cndp2	1.55232	Nat1	1.5342	Acox3	1.45266
	Pkm	1.63434	Chsy1	1.59909	Adcy7	1.63632	Hs3st3b1	1.91761		B3galt1	1.55244	Hmox1	1.46117	Ggh	1.56505	Gsta3	1.46756		Gsta4	1.58129	Pde7a	1.55405	Ippk	1.68729	Glb1	1.75432		Eno3	1.556	Parp4	1.54486	Acsl3	1.50572	Pycr2	1.43269
	Nmnat1	1.61421	Lpin2	1.59584	Pfkfb2	1.61367	Tyms	1.86453		Acmsd	1.54215	Ncoa3	1.39464	Ptges2	1.54286	Cndp2	1.44918		Pgk1	1.58072	Csgalnact2	1.54641	Oxct1	1.66418	Hlcs	1.75032		Mboat1	1.55007	Rev3l	1.48929	Nnt	1.46292	Ppat	1.43231
	Polr3gl	1.61117	Acaa1b	1.59156	Nt5m	1.60206	Polr2h	1.84569		Hdc	1.54173	Cyp3a13	1.36657	Pgk1	1.5044	Csad	1.44825		Gcnt4	1.54053	Cryl1	1.53718	Acaca	1.62845	Acaca	1.72349		Parp4	1.53297	Nme6	1.48675	Pigc	1.45089	Tcirg1	1.42458
	Aoc3	1.58817	Hsd17b11	1.59131	Setd1a	1.59046	Ippk	1.83157		Pigt	1.53855	Oxsm	1.33213	Gsta4	1.49826	Adi1	1.44081		Nans	1.53146	Sat2	1.5354	Nmnat3	1.62786	Scd2	1.70723		Rev3l	1.52965	Fxn	1.46429	Cyp2c38	1.45006	Nnt	1.33596
	Cers5	1.57333	Nmnat1	1.56097	Zdhhc2	1.58618	Acyp1	1.82806		Alg2	1.51601	Glyat	1.30313	Txnrd3	1.49018	Npr2	1.41409		Gmppb	1.49691	Csad	1.5126	Pde5a	1.62693	St3gal6	1.69607		St3gal2	1.52761	Dgkd	1.4461	Ppat	1.44978	Aldh5a1	1.23352
	Cyp21a1	1.57131	Csad	1.5521	Pi4kb	1.55539	Adcy6	1.81739		Cyp4a12a	1.46112	Cyp2a12	1.29722	Soat2	1.48924	Sphk2	1.38716		Pld1	1.49234	Ndst2	1.49214	Acss3	1.61074	Sephs2	1.64847		Hsd3b5	1.52444	Sirt1	1.3809	Me1	1.4322	Mocs2	1.18529
	Akr1b8	1.56385	Uck2	1.54668	Adcy6	1.55176	Pnpt1	1.77808		St3gal5	1.45061	Pik3c2a	1.27216	Mboat7	1.48295	Sgms2	1.36035		Ampd2	1.48433	Tcirg1	1.4676	Mtmr7	1.60339	Me1	1.63218		Plod2	1.51978	Gba	1.3596	St3gal4	1.39723
	Hsd17b11	1.5628	Pstk	1.54206	Man1c1	1.54715	Nt5m	1.77696		Pfkl	1.44404	Eprs	1.21662	Cyp2c68	1.46772	Dhrs3	1.35035		Dcxr	1.481	Cyp2c37	1.45741	Mogat1	1.60057	Acly	1.61965		Galnt7	1.50071	Dguok	1.3055	Mtap	1.37618
	Pde3a	1.55569	Pkm	1.50045	Acyp1	1.53444	Atp5j	1.76939		Agpat5	1.4305			B4galt4	1.45188	Akr7a5	1.34238		Ak6	1.46765	Nadsyn1	1.41779	Plcb4	1.5937	Plcb3	1.6174		Nme6	1.49566	Whsc1l1	1.24349	Acox3	1.35494
	Ndufab1	1.55549	Adsl	1.4791	Lpin1	1.51407	Ocrl	1.74872		Naglu	1.43036			Pkm	1.44971	Aspdh	1.3322		Fuk	1.45731	Gss	1.41721	Gpx6	1.58648	Rdh11	1.56348		Dctpp1	1.47165			Smpd1	1.30269
	Akr1b10	1.5526	Gda	1.44101	Gmpr2	1.50873	Cmpk2	1.74404		Cyp3a13	1.42892			Pla2g15	1.43161	Glul	1.29326		Gss	1.44667	Ampd2	1.41513	Atp6v0a2	1.58455	Blvra	1.54761		Nmrk1	1.46956			Aldh5a1	1.23528
	Uap1l1	1.54192	Urod	1.40262	Hk3	1.50843	Tiparp	1.72415		St3gal4	1.42003			Uck1	1.4304	Ugt2b35	1.26843		Mical2	1.44515	Gfpt1	1.38404	Nanp	1.57721	Tkt	1.54429		Hk1	1.46036
	Zdhhc1	1.52962	Pole3	1.39848	Gsta2	1.50473	Hacd2	1.71424		Ncoa3	1.40679			Polr2j	1.41358	Gstk1	1.26614		Cryl1	1.44082	Aprt	1.37751	Ugt2b37	1.55767	Bhmt	1.54341		Cndp2	1.45539
	Mmab	1.5228	Ephx1	1.36763	Adssl1	1.50221	Dck	1.68036		Slc27a2	1.31738			Gcnt2	1.38024	Pcyt2	1.26206		Gfpt1	1.43631	Gne	1.34617	Pla2g4a	1.54955	Adsl	1.50136		Pld1	1.45154
	C1galt1	1.5062	Ptgs1	1.36707	Polr2d	1.49055	Zdhhc8	1.66237		Atp5c1	1.30885			Adi1	1.37319	Shmt2	1.25001		Csgalnact2	1.4348	Aspdh	1.33987	Elovl6	1.53976	Steap3	1.46952		Keg1	1.38866
	Ndufa5	1.50358	Crebbp	1.34804	Tigar	1.47587	St6gal1	1.65519		Cyp2a12	1.29863			Bckdha	1.35401	Hsd3b7	1.23505		Cyp2c37	1.43302	Sgpl1	1.31674	Pnpla3	1.53475	Dhcr24	1.44871		Tst	1.37859
	Ppox	1.47668	Npr2	1.31434	Lta4h	1.46258	Pomgnt1	1.62832						Ppt2	1.33002	Cyp2d10	1.21288		Pde7a	1.42992	Fnta	1.30563	Ggps1	1.52483	Asah2	1.44589		Parp9	1.37408
	Pstk	1.46824	Ndufab1	1.28134	St6gal1	1.45555	Aldh1b1	1.62562						Akr7a5	1.32576	Cox6a1	1.20362		Ephx1	1.39619	Gsto1	1.30279	Glb1	1.51968	Acsl4	1.44355		Zdhhc6	1.30991
	Adcy3	1.44737	Glyat	1.28034	Aldh1b1	1.45441	Gsr	1.62055						Gstk1	1.29936				Gne	1.38361	Rpn2	1.29875	Hk3	1.50885	Uck1	1.42718		Acsm5	1.29112
	Plce1	1.44236	Ndufv3	1.25745	Zdhhc5	1.44401	Uros	1.6065						Cyp2d10	1.29346				Ado	1.36589	Mogs	1.28831	Man2b2	1.49601	Chpf2	1.37707		Aspdh	1.28057
	Impa2	1.43298	Nudt12	1.24913	Tiparp	1.44325	Uckl1	1.59684						Sgms2	1.28002				Sgpl1	1.3555	Cyp2c44	1.26778	Me1	1.48332	ND5	1.34697		Scly	1.2358
	Mif	1.43165	Spr	1.24612	Pomgnt1	1.43941	Zdhhc5	1.58153						Shmt2	1.26939				Rpn2	1.34786	Dad1	1.24006	Scd2	1.48305	Whsc1l1	1.28139
	Alad	1.41663	Eprs	1.21395	Pld3	1.43259	Lta4h	1.5789						Cox6b1	1.22699				Pikfyve	1.34448	Nudt19	1.23034	Adsl	1.48288	ND2	1.27158
	Cycs	1.41322	Urah	1.18476	Setdb1	1.42574	Kmt2b	1.5646						Hsd3b7	1.21801				Vkorc1	1.31957	Ndufb7	1.22213	Aspa	1.47195	Ash1l	1.24724
	Crebbp	1.41041	Ndufa2	1.16992	Uros	1.4239	Cox17	1.55124											Polr2e	1.3001	Fech	1.21107	Pla2g6	1.45571	Pdha1	1.22717
	Ephx1	1.40257			Ddo	1.40819	Cyp4b1	1.54507											Cyp2d26	1.28796	Degs1	1.20577	Maoa	1.4518
	Gda	1.39386			Uckl1	1.38786	Slc33a1	1.54058											Cyp2c44	1.28219			Acsl4	1.45025
	Ndufv3	1.39151			Ak4	1.38633	Cers6	1.53468											Cbs	1.27382			St3gal5	1.43894
	Pole3	1.36583			Cyp4f14	1.35527	Minpp1	1.52181											Ndufb11	1.27343			Enox2	1.4314
	Oplah	1.35345			Plcg1	1.35026	Setd1a	1.5196											Colgalt1	1.27099			Aldh1b1	1.35335
	Ndufc1	1.33192			Pi4k2b	1.33327	Pah	1.51492											Nudt19	1.26933			mt-Nd2	1.34908
	Xylb	1.32376			Gnpnat1	1.30472	Ak4	1.51159											Degs1	1.21329			Gpd2	1.33294
	Spr	1.31779			Ykt6	1.29664	Dnmt3a	1.50967															Whsc1l1	1.32137
	Cpt2	1.31248			Hsd3b7	1.29285	Ddo	1.50061															mt-Nd5	1.31452
	Urod	1.30958			Hagh	1.22749	Tm7sf2	1.49081
	Lpcat3	1.30558			Impa1	1.20758	Gmpr2	1.45926
	Naa60	1.29961					Nudt5	1.4418
	Fmo5	1.28995					Aldh6a1	1.43015
	Ndufa11	1.28916					Suclg2	1.41891
	Acaa2	1.27798					Hibch	1.4104
	Glyat	1.26849					Ndufa1	1.33468
	Ndufv1	1.26616					Agmat	1.33089
	Akr1a1	1.23484					St3gal1	1.30459
	Ndufa13	1.23468					Gnpnat1	1.29707
	mt-Nd4	1.22239					Plcg1	1.28032
	Urah	1.19903					Hsd3b7	1.2673
	Ndufa2	1.18963					Impa1	1.21748
							Mocs2	1.21285
	.	.	.	.	.	.	.	.	.	.	.	.	.	.	.	.	.	.	.	.	.	.	.	.	.	.	.	.	.	.	.	.	.	.	.
				CoA gene set										CoA gene set								CoA gene set									CoA gene set
	LFD Fasted KO/WT (metabolic genes)									HFD Fasted KO/WT (metabolic genes)									LFD Fed KO/WT (metabolic genes)									HFD Fed KO/WT (metabolic genes)
	Upregulated				Downregulated					Upregulated				Downregulated					Upregulated				Downregulated					Upregulated				Downregulated
	DeSeq	FC	Voom	FC	DeSeq	FC	Voom	FC		DeSeq	FC	Voom	FC	DeSeq	FC	Voom	FC		DeSeq	FC	Voom	FC	DeSeq	FC	Voom	FC		DeSeq	FC	Voom	FC	DeSeq	FC	Voom	FC
	Aacs		Aacs		Aacs		Aacs			Aacs		Aacs		Aacs		Aacs			Aacs		Aacs		Aacs		Aacs			Aacs		Aacs		Aacs		Aacs
	Aanat		Aanat		Aanat		Aanat			Aanat		Aanat		Aanat		Aanat			Aanat		Aanat		Aanat		Aanat			Aanat		Aanat		Aanat		Aanat
	Aasdh		Aasdh		Aasdh		Aasdh			Aasdh		Aasdh		Aasdh		Aasdh			Aasdh		Aasdh		Aasdh		Aasdh			Aasdh		Aasdh		Aasdh		Aasdh
	Aasdhppt		Aasdhppt		Aasdhppt		Aasdhppt			Aasdhppt		Aasdhppt		Aasdhppt		Aasdhppt			Aasdhppt		Aasdhppt		Aasdhppt		Aasdhppt			Aasdhppt		Aasdhppt		Aasdhppt		Aasdhppt
	Abhd5		Abhd5		Abhd5		Abhd5			Abhd5		Abhd5		Abhd5		Abhd5			Abhd5		Abhd5		Abhd5		Abhd5			Abhd5		Abhd5		Abhd5		Abhd5
	Acaa1a		Acaa1a		Acaa1a		Acaa1a			Acaa1a		Acaa1a		Acaa1a		Acaa1a			Acaa1a		Acaa1a		Acaa1a		Acaa1a			Acaa1a		Acaa1a		Acaa1a		Acaa1a
	Acaa1b		Acaa1b		Acaa1b		Acaa1b			Acaa1b		Acaa1b		Acaa1b		Acaa1b			Acaa1b		Acaa1b		Acaa1b		Acaa1b			Acaa1b		Acaa1b		Acaa1b		Acaa1b
	Acaa2		Acaa2		Acaa2		Acaa2			Acaa2		Acaa2		Acaa2		Acaa2			Acaa2		Acaa2		Acaa2		Acaa2			Acaa2		Acaa2		Acaa2		Acaa2
	Acat1		Acat1		Acat1		Acat1			Acat1		Acat1		Acat1		Acat1			Acat1		Acat1		Acat1		Acat1			Acat1		Acat1		Acat1		Acat1
	Acat2		Acat2		Acat2		Acat2			Acat2		Acat2		Acat2		Acat2			Acat2		Acat2		Acat2		Acat2			Acat2		Acat2		Acat2		Acat2
	Acly		Acly		Acly		Acly			Acly		Acly		Acly		Acly			Acly		Acly		Acly		Acly			Acly		Acly		Acly		Acly
	Acnat1		Acnat1		Acnat1		Acnat1			Acnat1		Acnat1		Acnat1		Acnat1			Acnat1		Acnat1		Acnat1		Acnat1			Acnat1		Acnat1		Acnat1		Acnat1
	Acnat2		Acnat2		Acnat2		Acnat2			Acnat1		Acnat2		Acnat2		Acnat2			Acnat2		Acnat2		Acnat2		Acnat2			Acnat2		Acnat2		Acnat2		Acnat2
	Acot1		Acot1		Acot1		Acot1			Acot1		Acot1		Acot1		Acot1			Acot1		Acot1		Acot1		Acot1			Acot1		Acot1		Acot1		Acot1
	Acot10		Acot10		Acot10		Acot10			Acot10		Acot10		Acot10		Acot10			Acot10		Acot10		Acot10		Acot10			Acot10		Acot10		Acot10		Acot10
	Acot11		Acot11		Acot11		Acot11			Acot11		Acot11		Acot11		Acot11			Acot11		Acot11		Acot11		Acot11			Acot11		Acot11		Acot11		Acot11
	Acot12		Acot12		Acot12		Acot12			Acot12		Acot12		Acot12		Acot12			Acot12		Acot12		Acot12		Acot12			Acot12		Acot12		Acot12		Acot12
	Acot13		Acot13		Acot13		Acot13			Acot13		Acot13		Acot13		Acot13			Acot13		Acot13		Acot13		Acot13			Acot13		Acot13		Acot13		Acot13
	Acot2		Acot2		Acot2		Acot2			Acot2		Acot2		Acot2		Acot2			Acot2		Acot2		Acot2		Acot2			Acot2		Acot2		Acot2		Acot2
	Acot3		Acot3		Acot3		Acot3			Acot3		Acot3		Acot3		Acot3			Acot3		Acot3		Acot3		Acot3			Acot3		Acot3		Acot3		Acot3
	Acot4		Acot4		Acot4		Acot4			Acot4		Acot4		Acot4		Acot4			Acot4		Acot4		Acot4		Acot4			Acot4		Acot4		Acot4		Acot4
	Acot6		Acot6		Acot6		Acot6			Acot6		Acot6		Acot6		Acot6			Acot6		Acot6		Acot6		Acot6			Acot6		Acot6		Acot6		Acot6
	Acot7		Acot7		Acot7		Acot7			Acot7		Acot7		Acot7		Acot7			Acot7		Acot7		Acot7		Acot7			Acot7		Acot7		Acot7		Acot7
	Acot8		Acot8		Acot8		Acot8			Acot8		Acot8		Acot8		Acot8			Acot8		Acot8		Acot8		Acot8			Acot8		Acot8		Acot8		Acot8
	Acot9		Acot9		Acot9		Acot9			Acot9		Acot9		Acot9		Acot9			Acot9		Acot9		Acot9		Acot9			Acot9		Acot9		Acot9		Acot9
	Acsbg1		Acsbg1		Acsbg1		Acsbg1			Acsbg1		Acsbg1		Acsbg1		Acsbg1			Acsbg1		Acsbg1		Acsbg1		Acsbg1			Acsbg1		Acsbg1		Acsbg1		Acsbg1
	Acsbg2		Acsbg2		Acsbg2		Acsbg2			Acsbg2		Acsbg2		Acsbg2		Acsbg2			Acsbg2		Acsbg2		Acsbg2		Acsbg2			Acsbg2		Acsbg2		Acsbg2		Acsbg2
	Acsf2		Acsf2		Acsf2		Acsf2			Acsf2		Acsf2		Acsf2		Acsf2			Acsf2		Acsf2		Acsf2		Acsf2			Acsf2		Acsf2		Acsf2		Acsf2
	Acsf3		Acsf3		Acsf3		Acsf3			Acsf3		Acsf3		Acsf3		Acsf3			Acsf3		Acsf3		Acsf3		Acsf3			Acsf3		Acsf3		Acsf3		Acsf3
	Acsl1		Acsl1		Acsl1		Acsl1			Acsl1		Acsl1		Acsl1		Acsl1			Acsl1		Acsl1		Acsl1		Acsl1			Acsl1		Acsl1		Acsl1		Acsl1
	Acsl3		Acsl3		Acsl3		Acsl3			Acsl3		Acsl3		Acsl3		Acsl3			Acsl3		Acsl3		Acsl3		Acsl3			Acsl3		Acsl3		Acsl3		Acsl3
	Acsl4		Acsl4		Acsl4		Acsl4			Acsl4		Acsl4		Acsl4		Acsl4			Acsl4		Acsl4		Acsl4		Acsl4			Acsl4		Acsl4		Acsl4		Acsl4
	Acsl5		Acsl5		Acsl5		Acsl5			Acsl5		Acsl5		Acsl5		Acsl5			Acsl5		Acsl5		Acsl5		Acsl5			Acsl5		Acsl5		Acsl5		Acsl5
	Acsl6		Acsl6		Acsl6		Acsl6			Acsl6		Acsl6		Acsl6		Acsl6			Acsl6		Acsl6		Acsl6		Acsl6			Acsl6		Acsl6		Acsl6		Acsl6
	Acsm1		Acsm1		Acsm1		Acsm1			Acsm1		Acsm1		Acsm1		Acsm1			Acsm1		Acsm1		Acsm1		Acsm1			Acsm1		Acsm1		Acsm1		Acsm1
	Acsm2		Acsm2		Acsm2		Acsm2			Acsm2		Acsm2		Acsm2		Acsm2			Acsm2		Acsm2		Acsm2		Acsm2			Acsm2		Acsm2		Acsm2		Acsm2
	Acsm3		Acsm3		Acsm3		Acsm3			Acsm3		Acsm3		Acsm3		Acsm3			Acsm3		Acsm3		Acsm3		Acsm3			Acsm3		Acsm3		Acsm3		Acsm3
	Acsm4		Acsm4		Acsm4		Acsm4			Acsm4		Acsm4		Acsm4		Acsm4			Acsm4		Acsm4		Acsm4		Acsm4			Acsm4		Acsm4		Acsm4		Acsm4
	Acsm5		Acsm5		Acsm5		Acsm5			Acsm5		Acsm5		Acsm5		Acsm5			Acsm5		Acsm5		Acsm5		Acsm5			Acsm5		Acsm5		Acsm5		Acsm5
	Acss1		Acss1		Acss1		Acss1			Acss1		Acss1		Acss1		Acss1			Acss1		Acss1		Acss1		Acss1			Acss1		Acss1		Acss1		Acss1
	Acss2		Acss2		Acss2		Acss2			Acss2		Acss2		Acss2		Acss2			Acss2		Acss2		Acss2		Acss2			Acss2		Acss2		Acss2		Acss2
	Acss3		Acss3		Acss3		Acss3			Acss3		Acss3		Acss3		Acss3			Acss3		Acss3		Acss3		Acss3			Acss3		Acss3		Acss3		Acss3
	Agpat1		Agpat1		Agpat1		Agpat1			Agpat1		Agpat1		Agpat1		Agpat1			Agpat1		Agpat1		Agpat1		Agpat1			Agpat1		Agpat1		Agpat1		Agpat1
	Agpat2		Agpat2		Agpat2		Agpat2			Agpat2		Agpat2		Agpat2		Agpat2			Agpat2		Agpat2		Agpat2		Agpat2			Agpat2		Agpat2		Agpat2		Agpat2
	Agpat3		Agpat3		Agpat3		Agpat3			Agpat3		Agpat3		Agpat3		Agpat3			Agpat3		Agpat3		Agpat3		Agpat3			Agpat3		Agpat3		Agpat3		Agpat3
	Agpat4		Agpat4		Agpat4		Agpat4			Agpat4		Agpat4		Agpat4		Agpat4			Agpat4		Agpat4		Agpat4		Agpat4			Agpat4		Agpat4		Agpat4		Agpat4
	Agpat5		Agpat5		Agpat5		Agpat5			Agpat5		Agpat5		Agpat5		Agpat5			Agpat5		Agpat5		Agpat5		Agpat5			Agpat5		Agpat5		Agpat5		Agpat5
	AGPAT6		AGPAT6		AGPAT6		AGPAT6			AGPAT6		AGPAT6		AGPAT6		AGPAT6			AGPAT6		AGPAT6		AGPAT6		AGPAT6			AGPAT6		AGPAT6		AGPAT6		AGPAT6
	AGPAT9		AGPAT9		AGPAT9		AGPAT9			AGPAT9		AGPAT9		AGPAT9		AGPAT9			AGPAT9		AGPAT9		AGPAT9		AGPAT9			AGPAT9		AGPAT9		AGPAT9		AGPAT9
	Alas1		Alas1		Alas1		Alas1			Alas1		Alas1		Alas1		Alas1			Alas1		Alas1		Alas1		Alas1			Alas1		Alas1		Alas1		Alas1
	Alas2		Alas2		Alas2		Alas2			Alas2		Alas2		Alas2		Alas2			Alas2		Alas2		Alas2		Alas2			Alas2		Alas2		Alas2		Alas2
	Aldh6a1		Aldh6a1		Aldh6a1		Aldh6a1			Aldh6a1		Aldh6a1		Aldh6a1		Aldh6a1			Aldh6a1		Aldh6a1		Aldh6a1		Aldh6a1			Aldh6a1		Aldh6a1		Aldh6a1		Aldh6a1
	Atat1		Atat1		Atat1		Atat1			Atat1		Atat1		Atat1		Atat1			Atat1		Atat1		Atat1		Atat1			Atat1		Atat1		Atat1		Atat1
	Awat1		Awat1		Awat1		Awat1			Awat1		Awat1		Awat1		Awat1			Awat1		Awat1		Awat1		Awat1			Awat1		Awat1		Awat1		Awat1
	Awat2		Awat2		Awat2		Awat2			Awat2		Awat2		Awat2		Awat2			Awat2		Awat2		Awat2		Awat2			Awat2		Awat2		Awat2		Awat2
	Baat		Baat		Baat		Baat			Baat		Baat		Baat		Baat			Baat		Baat		Baat		Baat			Baat		Baat		Baat		Baat
	Cdyl		Cdyl		Cdyl		Cdyl			Cdyl		Cdyl		Cdyl		Cdyl			Cdyl		Cdyl		Cdyl		Cdyl			Cdyl		Cdyl		Cdyl		Cdyl
	Cers1		Cers1		Cers1		Cers1			Cers1		Cers1		Cers1		Cers1			Cers1		Cers1		Cers1		Cers1			Cers1		Cers1		Cers1		Cers1
	Cers2		Cers2		Cers2		Cers2			Cers2		Cers2		Cers2		Cers2			Cers2		Cers2		Cers2		Cers2			Cers2		Cers2		Cers2		Cers2
	Cers3		Cers3		Cers3		Cers3			Cers3		Cers3		Cers3		Cers3			Cers3		Cers3		Cers3		Cers3			Cers3		Cers3		Cers3		Cers3
	Cers4		Cers4		Cers4		Cers4			Cers4		Cers4		Cers4		Cers4			Cers4		Cers4		Cers4		Cers4			Cers4		Cers4		Cers4		Cers4
	Cers5		Cers5		Cers5		Cers5			Cers5		Cers5		Cers5		Cers5			Cers5		Cers5		Cers5		Cers5			Cers5		Cers5		Cers5		Cers5
	Cers6		Cers6		Cers6		Cers6			Cers6		Cers6		Cers6		Cers6			Cers6		Cers6		Cers6		Cers6			Cers6		Cers6		Cers6		Cers6
	Chat		Chat		Chat		Chat			Chat		Chat		Chat		Chat			Chat		Chat		Chat		Chat			Chat		Chat		Chat		Chat
	Clock		Clock		Clock		Clock			Clock		Clock		Clock		Clock			Clock		Clock		Clock		Clock			Clock		Clock		Clock		Clock
	Coasy		Coasy		Coasy		Coasy			Coasy		Coasy		Coasy		Coasy			Coasy		Coasy		Coasy		Coasy			Coasy		Coasy		Coasy		Coasy
	Cpt1a		Cpt1a		Cpt1a		Cpt1a			Cpt1a		Cpt1a		Cpt1a		Cpt1a			Cpt1a		Cpt1a		Cpt1a		Cpt1a			Cpt1a		Cpt1a		Cpt1a		Cpt1a
	Cpt1b		Cpt1b		Cpt1b		Cpt1b			Cpt1b		Cpt1b		Cpt1b		Cpt1b			Cpt1b		Cpt1b		Cpt1b		Cpt1b			Cpt1b		Cpt1b		Cpt1b		Cpt1b
	Cpt1c		Cpt1c		Cpt1c		Cpt1c			Cpt1c		Cpt1c		Cpt1c		Cpt1c			Cpt1c		Cpt1c		Cpt1c		Cpt1c			Cpt1c		Cpt1c		Cpt1c		Cpt1c
	Cpt2		Cpt2		Cpt2		Cpt2			Cpt2		Cpt2		Cpt2		Cpt2			Cpt2		Cpt2		Cpt2		Cpt2			Cpt2		Cpt2		Cpt2		Cpt2
	Crat		Crat		Crat		Crat			Crat		Crat		Crat		Crat			Crat		Crat		Crat		Crat			Crat		Crat		Crat		Crat
	Crebbp		Crebbp		Crebbp		Crebbp			Crebbp		Crebbp		Crebbp		Crebbp			Crebbp		Crebbp		Crebbp		Crebbp			Crebbp		Crebbp		Crebbp		Crebbp
	Crot		Crot		Crot		Crot			Crot		Crot		Crot		Crot			Crot		Crot		Crot		Crot			Crot		Crot		Crot		Crot
	Cs		Cs		Cs		Cs			Cs		Cs		Cs		Cs			Cs		Cs		Cs		Cs			Cs		Cs		Cs		Cs
	Dbt		Dbt		Dbt		Dbt			Dbt		Dbt		Dbt		Dbt			Dbt		Dbt		Dbt		Dbt			Dbt		Dbt		Dbt		Dbt
	Dgat1		Dgat1		Dgat1		Dgat1			Dgat1		Dgat1		Dgat1		Dgat1			Dgat1		Dgat1		Dgat1		Dgat1			Dgat1		Dgat1		Dgat1		Dgat1
	Dgat2		Dgat2		Dgat2		Dgat2			Dgat2		Dgat2		Dgat2		Dgat2			Dgat2		Dgat2		Dgat2		Dgat2			Dgat2		Dgat2		Dgat2		Dgat2
	Dgat2l6		Dgat2l6		Dgat2l6		Dgat2l6			Dgat2l6		Dgat2l6		Dgat2l6		Dgat2l6			Dgat2l6		Dgat2l6		Dgat2l6		Dgat2l6			Dgat2l6		Dgat2l6		Dgat2l6		Dgat2l6
	Dlat		Dlat		Dlat		Dlat			Dlat		Dlat		Dlat		Dlat			Dlat		Dlat		Dlat		Dlat			Dlat		Dlat		Dlat		Dlat
	Dld		Dld		Dld		Dld			Dld		Dld		Dld		Dld			Dld		Dld		Dld		Dld			Dld		Dld		Dld		Dld
	Dlst		Dlst		Dlst		Dlst			Dlst		Dlst		Dlst		Dlst			Dlst		Dlst		Dlst		Dlst			Dlst		Dlst		Dlst		Dlst
	Elovl1		Elovl1		Elovl1		Elovl1			Elovl1		Elovl1		Elovl1		Elovl1			Elovl1		Elovl1		Elovl1		Elovl1			Elovl1		Elovl1		Elovl1		Elovl1
	Elovl2		Elovl2		Elovl2		Elovl2			Elovl2		Elovl2		Elovl2		Elovl2			Elovl2		Elovl2		Elovl2		Elovl2			Elovl2		Elovl2		Elovl2		Elovl2
	Elovl3		Elovl3		Elovl3		Elovl3			Elovl3		Elovl3		Elovl3		Elovl3			Elovl3		Elovl3		Elovl3		Elovl3			Elovl3		Elovl3		Elovl3		Elovl3
	Elovl4		Elovl4		Elovl4		Elovl4			Elovl4		Elovl4		Elovl4		Elovl4			Elovl4		Elovl4		Elovl4		Elovl4			Elovl4		Elovl4		Elovl4		Elovl4
	Elovl5		Elovl5		Elovl5		Elovl5			Elovl5		Elovl5		Elovl5		Elovl5			Elovl5		Elovl5		Elovl5		Elovl5			Elovl5		Elovl5		Elovl5		Elovl5
	Elovl6		Elovl6		Elovl6		Elovl6			Elovl6		Elovl6		Elovl6		Elovl6			Elovl6		Elovl6		Elovl6		Elovl6			Elovl6		Elovl6		Elovl6		Elovl6
	Elovl7		Elovl7		Elovl7		Elovl7			Elovl7		Elovl7		Elovl7		Elovl7			Elovl7		Elovl7		Elovl7		Elovl7			Elovl7		Elovl7		Elovl7		Elovl7
	Elp3		Elp3		Elp3		Elp3			Elp3		Elp3		Elp3		Elp3			Elp3		Elp3		Elp3		Elp3			Elp3		Elp3		Elp3		Elp3
	Ep300		Ep300		Ep300		Ep300			Ep300		Ep300		Ep300		Ep300			Ep300		Ep300		Ep300		Ep300			Ep300		Ep300		Ep300		Ep300
	Far1		Far1		Far1		Far1			Far1		Far1		Far1		Far1			Far1		Far1		Far1		Far1			Far1		Far1		Far1		Far1
	Far2		Far2		Far2		Far2			Far2		Far2		Far2		Far2			Far2		Far2		Far2		Far2			Far2		Far2		Far2		Far2
	Fasn		Fasn		Fasn		Fasn			Fasn		Fasn		Fasn		Fasn			Fasn		Fasn		Fasn		Fasn			Fasn		Fasn		Fasn		Fasn
	Gcat		Gcat		Gcat		Gcat			Gcat		Gcat		Gcat		Gcat			Gcat		Gcat		Gcat		Gcat			Gcat		Gcat		Gcat		Gcat
	Glyat		Glyat		Glyat		Glyat			Glyat		Glyat		Glyat		Glyat			Glyat		Glyat		Glyat		Glyat			Glyat		Glyat		Glyat		Glyat
	Gnpat		Gnpat		Gnpat		Gnpat			Gnpat		Gnpat		Gnpat		Gnpat			Gnpat		Gnpat		Gnpat		Gnpat			Gnpat		Gnpat		Gnpat		Gnpat
	Gnpnat1		Gnpnat1		Gnpnat1		Gnpnat1			Gnpnat1		Gnpnat1		Gnpnat1		Gnpnat1			Gnpnat1		Gnpnat1		Gnpnat1		Gnpnat1			Gnpnat1		Gnpnat1		Gnpnat1		Gnpnat1
	Gpam		Gpam		Gpam		Gpam			Gpam		Gpam		Gpam		Gpam			Gpam		Gpam		Gpam		Gpam			Gpam		Gpam		Gpam		Gpam
	Gpat2		Gpat2		Gpat2		Gpat2			Gpat2		Gpat2		Gpat2		Gpat2			Gpat2		Gpat2		Gpat2		Gpat2			Gpat2		Gpat2		Gpat2		Gpat2
	Gpat4		Gpat4		Gpat4		Gpat4			Gpat4		Gpat4		Gpat4		Gpat4			Gpat4		Gpat4		Gpat4		Gpat4			Gpat4		Gpat4		Gpat4		Gpat4
	Gtf3c4		Gtf3c4		Gtf3c4		Gtf3c4			Gtf3c4		Gtf3c4		Gtf3c4		Gtf3c4			Gtf3c4		Gtf3c4		Gtf3c4		Gtf3c4			Gtf3c4		Gtf3c4		Gtf3c4		Gtf3c4
	Hadhb		Hadhb		Hadhb		Hadhb			Hadhb		Hadhb		Hadhb		Hadhb			Hadhb		Hadhb		Hadhb		Hadhb			Hadhb		Hadhb		Hadhb		Hadhb
	Hat1		Hat1		Hat1		Hat1			Hat1		Hat1		Hat1		Hat1			Hat1		Hat1		Hat1		Hat1			Hat1		Hat1		Hat1		Hat1
	Hgsnat		Hgsnat		Hgsnat		Hgsnat			Hgsnat		Hgsnat		Hgsnat		Hgsnat			Hgsnat		Hgsnat		Hgsnat		Hgsnat			Hgsnat		Hgsnat		Hgsnat		Hgsnat
	Hhat		Hhat		Hhat		Hhat			Hhat		Hhat		Hhat		Hhat			Hhat		Hhat		Hhat		Hhat			Hhat		Hhat		Hhat		Hhat
	Hibch		Hibch		Hibch		Hibch			Hibch		Hibch		Hibch		Hibch			Hibch		Hibch		Hibch		Hibch			Hibch		Hibch		Hibch		Hibch
	Hmgcr		Hmgcr		Hmgcr		Hmgcr			Hmgcr		Hmgcr		Hmgcr		Hmgcr			Hmgcr		Hmgcr		Hmgcr		Hmgcr			Hmgcr		Hmgcr		Hmgcr		Hmgcr
	Hmgcs1		Hmgcs1		Hmgcs1		Hmgcs1			Hmgcs1		Hmgcs1		Hmgcs1		Hmgcs1			Hmgcs1		Hmgcs1		Hmgcs1		Hmgcs1			Hmgcs1		Hmgcs1		Hmgcs1		Hmgcs1
	Hmgcs2		Hmgcs2		Hmgcs2		Hmgcs2			Hmgcs2		Hmgcs2		Hmgcs2		Hmgcs2			Hmgcs2		Hmgcs2		Hmgcs2		Hmgcs2			Hmgcs2		Hmgcs2		Hmgcs2		Hmgcs2
	Kat2a		Kat2a		Kat2a		Kat2a			Kat2a		Kat2a		Kat2a		Kat2a			Kat2a		Kat2a		Kat2a		Kat2a			Kat2a		Kat2a		Kat2a		Kat2a
	Kat2b		Kat2b		Kat2b		Kat2b			Kat2b		Kat2b		Kat2b		Kat2b			Kat2b		Kat2b		Kat2b		Kat2b			Kat2b		Kat2b		Kat2b		Kat2b
	Kat5		Kat5		Kat5		Kat5			Kat5		Kat5		Kat5		Kat5			Kat5		Kat5		Kat5		Kat5			Kat5		Kat5		Kat5		Kat5
	Kat6a		Kat6a		Kat6a		Kat6a			Kat6a		Kat6a		Kat6a		Kat6a			Kat6a		Kat6a		Kat6a		Kat6a			Kat6a		Kat6a		Kat6a		Kat6a
	Kat6b		Kat6b		Kat6b		Kat6b			Kat6b		Kat6b		Kat6b		Kat6b			Kat6b		Kat6b		Kat6b		Kat6b			Kat6b		Kat6b		Kat6b		Kat6b
	Kat7		Kat7		Kat7		Kat7			Kat7		Kat7		Kat7		Kat7			Kat7		Kat7		Kat7		Kat7			Kat7		Kat7		Kat7		Kat7
	Kat8		Kat8		Kat8		Kat8			Kat8		Kat8		Kat8		Kat8			Kat8		Kat8		Kat8		Kat8			Kat8		Kat8		Kat8		Kat8
	Lclat1		Lclat1		Lclat1		Lclat1			Lclat1		Lclat1		Lclat1		Lclat1			Lclat1		Lclat1		Lclat1		Lclat1			Lclat1		Lclat1		Lclat1		Lclat1
	Lpcat1		Lpcat1		Lpcat1		Lpcat1			Lpcat1		Lpcat1		Lpcat1		Lpcat1			Lpcat1		Lpcat1		Lpcat1		Lpcat1			Lpcat1		Lpcat1		Lpcat1		Lpcat1
	Lpcat2		Lpcat2		Lpcat2		Lpcat2			Lpcat2		Lpcat2		Lpcat2		Lpcat2			Lpcat2		Lpcat2		Lpcat2		Lpcat2			Lpcat2		Lpcat2		Lpcat2		Lpcat2
	Lpcat3		Lpcat3		Lpcat3		Lpcat3			Lpcat3		Lpcat3		Lpcat3		Lpcat3			Lpcat3		Lpcat3		Lpcat3		Lpcat3			Lpcat3		Lpcat3		Lpcat3		Lpcat3
	Lpcat4		Lpcat4		Lpcat4		Lpcat4			Lpcat4		Lpcat4		Lpcat4		Lpcat4			Lpcat4		Lpcat4		Lpcat4		Lpcat4			Lpcat4		Lpcat4		Lpcat4		Lpcat4
	Lpgat1		Lpgat1		Lpgat1		Lpgat1			Lpgat1		Lpgat1		Lpgat1		Lpgat1			Lpgat1		Lpgat1		Lpgat1		Lpgat1			Lpgat1		Lpgat1		Lpgat1		Lpgat1
	Mboat1		Mboat1		Mboat1		Mboat1			Mboat1		Mboat1		Mboat1		Mboat1			Mboat1		Mboat1		Mboat1		Mboat1			Mboat1		Mboat1		Mboat1		Mboat1
	Mboat2		Mboat2		Mboat2		Mboat2			Mboat2		Mboat2		Mboat2		Mboat2			Mboat2		Mboat2		Mboat2		Mboat2			Mboat2		Mboat2		Mboat2		Mboat2
	Mboat7		Mboat7		Mboat7		Mboat7			Mboat7		Mboat7		Mboat7		Mboat7			Mboat7		Mboat7		Mboat7		Mboat7			Mboat7		Mboat7		Mboat7		Mboat7
	Mcat		Mcat		Mcat		Mcat			Mcat		Mcat		Mcat		Mcat			Mcat		Mcat		Mcat		Mcat			Mcat		Mcat		Mcat		Mcat
	Mgea5		Mgea5		Mgea5		Mgea5			Mgea5		Mgea5		Mgea5		Mgea5			Mgea5		Mgea5		Mgea5		Mgea5			Mgea5		Mgea5		Mgea5		Mgea5
	Mogat1		Mogat1		Mogat1		Mogat1			Mogat1		Mogat1		Mogat1		Mogat1			Mogat1		Mogat1		Mogat1		Mogat1			Mogat1		Mogat1		Mogat1		Mogat1
	Mogat2		Mogat2		Mogat2		Mogat2			Mogat2		Mogat2		Mogat2		Mogat2			Mogat2		Mogat2		Mogat2		Mogat2			Mogat2		Mogat2		Mogat2		Mogat2
	Naa10		Naa10		Naa10		Naa10			Naa10		Naa10		Naa10		Naa10			Naa10		Naa10		Naa10		Naa10			Naa10		Naa10		Naa10		Naa10
	Naa11		Naa11		Naa11		Naa11			Naa11		Naa11		Naa11		Naa11			Naa11		Naa11		Naa11		Naa11			Naa11		Naa11		Naa11		Naa11
	Naa15		Naa15		Naa15		Naa15			Naa15		Naa15		Naa15		Naa15			Naa15		Naa15		Naa15		Naa15			Naa15		Naa15		Naa15		Naa15
	Naa20		Naa20		Naa20		Naa20			Naa20		Naa20		Naa20		Naa20			Naa20		Naa20		Naa20		Naa20			Naa20		Naa20		Naa20		Naa20
	Naa30		Naa30		Naa30		Naa30			Naa30		Naa30		Naa30		Naa30			Naa30		Naa30		Naa30		Naa30			Naa30		Naa30		Naa30		Naa30
	Naa40		Naa40		Naa40		Naa40			Naa40		Naa40		Naa40		Naa40			Naa40		Naa40		Naa40		Naa40			Naa40		Naa40		Naa40		Naa40
	Naa60		Naa60		Naa60		Naa60			Naa60		Naa60		Naa60		Naa60			Naa60		Naa60		Naa60		Naa60			Naa60		Naa60		Naa60		Naa60
	Nags		Nags		Nags		Nags			Nags		Nags		Nags		Nags			Nags		Nags		Nags		Nags			Nags		Nags		Nags		Nags
	Nat1		Nat1		Nat1		Nat1			Nat1		Nat1		Nat1		Nat1			Nat1		Nat1		Nat1		Nat1			Nat1		Nat1		Nat1		Nat1
	Nat2		Nat2		Nat2		Nat2			Nat2		Nat2		Nat2		Nat2			Nat2		Nat2		Nat2		Nat2			Nat2		Nat2		Nat2		Nat2
	Nat6		Nat6		Nat6		Nat6			Nat6		Nat6		Nat6		Nat6			Nat6		Nat6		Nat6		Nat6			Nat6		Nat6		Nat6		Nat6
	Nat8		Nat8		Nat8		Nat8			Nat8		Nat8		Nat8		Nat8			Nat8		Nat8		Nat8		Nat8			Nat8		Nat8		Nat8		Nat8
	Nat8l		Nat8l		Nat8l		Nat8l			Nat8l		Nat8l		Nat8l		Nat8l			Nat8l		Nat8l		Nat8l		Nat8l			Nat8l		Nat8l		Nat8l		Nat8l
	Ncoa1		Ncoa1		Ncoa1		Ncoa1			Ncoa1		Ncoa1		Ncoa1		Ncoa1			Ncoa1		Ncoa1		Ncoa1		Ncoa1			Ncoa1		Ncoa1		Ncoa1		Ncoa1
	Ncoa3		Ncoa3		Ncoa3		Ncoa3			Ncoa3		Ncoa3		Ncoa3		Ncoa3			Ncoa3		Ncoa3		Ncoa3		Ncoa3			Ncoa3		Ncoa3		Ncoa3		Ncoa3
	Nmt1		Nmt1		Nmt1		Nmt1			Nmt1		Nmt1		Nmt1		Nmt1			Nmt1		Nmt1		Nmt1		Nmt1			Nmt1		Nmt1		Nmt1		Nmt1
	Nmt2		Nmt2		Nmt2		Nmt2			Nmt2		Nmt2		Nmt2		Nmt2			Nmt2		Nmt2		Nmt2		Nmt2			Nmt2		Nmt2		Nmt2		Nmt2
	Nudt19		Nudt19		Nudt19		Nudt19			Nudt19		Nudt19		Nudt19		Nudt19			Nudt19		Nudt19		Nudt19		Nudt19			Nudt19		Nudt19		Nudt19		Nudt19
	Nudt7		Nudt7		Nudt7		Nudt7			Nudt7		Nudt7		Nudt7		Nudt7			Nudt7		Nudt7		Nudt7		Nudt7			Nudt7		Nudt7		Nudt7		Nudt7
	Nudt8		Nudt8		Nudt8		Nudt8			Nudt8		Nudt8		Nudt8		Nudt8			Nudt8		Nudt8		Nudt8		Nudt8			Nudt8		Nudt8		Nudt8		Nudt8
	Ogdh		Ogdh		Ogdh		Ogdh			Ogdh		Ogdh		Ogdh		Ogdh			Ogdh		Ogdh		Ogdh		Ogdh			Ogdh		Ogdh		Ogdh		Ogdh
	Ogdhl		Ogdhl		Ogdhl		Ogdhl			Ogdhl		Ogdhl		Ogdhl		Ogdhl			Ogdhl		Ogdhl		Ogdhl		Ogdhl			Ogdhl		Ogdhl		Ogdhl		Ogdhl
	Oxsm		Oxsm		Oxsm		Oxsm			Oxsm		Oxsm		Oxsm		Oxsm			Oxsm		Oxsm		Oxsm		Oxsm			Oxsm		Oxsm		Oxsm		Oxsm
	Pdha1		Pdha1		Pdha1		Pdha1			Pdha1		Pdha1		Pdha1		Pdha1			Pdha1		Pdha1		Pdha1		Pdha1			Pdha1		Pdha1		Pdha1		Pdha1
	Pdha2		Pdha2		Pdha2		Pdha2			Pdha2		Pdha2		Pdha2		Pdha2			Pdha2		Pdha2		Pdha2		Pdha2			Pdha2		Pdha2		Pdha2		Pdha2
	Pdhb		Pdhb		Pdhb		Pdhb			Pdhb		Pdhb		Pdhb		Pdhb			Pdhb		Pdhb		Pdhb		Pdhb			Pdhb		Pdhb		Pdhb		Pdhb
	Pigw		Pigw		Pigw		Pigw			Pigw		Pigw		Pigw		Pigw			Pigw		Pigw		Pigw		Pigw			Pigw		Pigw		Pigw		Pigw
	Ppt1		Ppt1		Ppt1		Ppt1			Ppt1		Ppt1		Ppt1		Ppt1			Ppt1		Ppt1		Ppt1		Ppt1			Ppt1		Ppt1		Ppt1		Ppt1
	Ppt2		Ppt2		Ppt2		Ppt2			Ppt2		Ppt2		Ppt2		Ppt2			Ppt2		Ppt2		Ppt2		Ppt2			Ppt2		Ppt2		Ppt2		Ppt2
	Sat1		Sat1		Sat1		Sat1			Sat1		Sat1		Sat1		Sat1			Sat1		Sat1		Sat1		Sat1			Sat1		Sat1		Sat1		Sat1
	Sat2		Sat2		Sat2		Sat2			Sat2		Sat2		Sat2		Sat2			Sat2		Sat2		Sat2		Sat2			Sat2		Sat2		Sat2		Sat2
	Scp2		Scp2		Scp2		Scp2			Scp2		Scp2		Scp2		Scp2			Scp2		Scp2		Scp2		Scp2			Scp2		Scp2		Scp2		Scp2
	Slc25a16		Slc25a16		Slc25a16		Slc25a16			Slc25a16		Slc25a16		Slc25a16		Slc25a16			Slc25a16		Slc25a16		Slc25a16		Slc25a16			Slc25a16		Slc25a16		Slc25a16		Slc25a16
	Slc27a2		Slc27a2		Slc27a2		Slc27a2			Slc27a2		Slc27a2		Slc27a2		Slc27a2			Slc27a2		Slc27a2		Slc27a2		Slc27a2			Slc27a2		Slc27a2		Slc27a2		Slc27a2
	Slc27a5		Slc27a5		Slc27a5		Slc27a5			Slc27a5		Slc27a5		Slc27a5		Slc27a5			Slc27a5		Slc27a5		Slc27a5		Slc27a5			Slc27a5		Slc27a5		Slc27a5		Slc27a5
	Slc33a1		Slc33a1		Slc33a1		Slc33a1			Slc33a1		Slc33a1		Slc33a1		Slc33a1			Slc33a1		Slc33a1		Slc33a1		Slc33a1			Slc33a1		Slc33a1		Slc33a1		Slc33a1
	Soat1		Soat1		Soat1		Soat1			Soat1		Soat1		Soat1		Soat1			Soat1		Soat1		Soat1		Soat1			Soat1		Soat1		Soat1		Soat1
	Soat2		Soat2		Soat2		Soat2			Soat2		Soat2		Soat2		Soat2			Soat2		Soat2		Soat2		Soat2			Soat2		Soat2		Soat2		Soat2
	Sptlc1		Sptlc1		Sptlc1		Sptlc1			Sptlc1		Sptlc1		Sptlc1		Sptlc1			Sptlc1		Sptlc1		Sptlc1		Sptlc1			Sptlc1		Sptlc1		Sptlc1		Sptlc1
	Sptlc2		Sptlc2		Sptlc2		Sptlc2			Sptlc2		Sptlc2		Sptlc2		Sptlc2			Sptlc2		Sptlc2		Sptlc2		Sptlc2			Sptlc2		Sptlc2		Sptlc2		Sptlc2
	Sptlc3		Sptlc3		Sptlc3		Sptlc3			Sptlc3		Sptlc3		Sptlc3		Sptlc3			Sptlc3		Sptlc3		Sptlc3		Sptlc3			Sptlc3		Sptlc3		Sptlc3		Sptlc3
	Sucla2		Sucla2		Sucla2		Sucla2			Sucla2		Sucla2		Sucla2		Sucla2			Sucla2		Sucla2		Sucla2		Sucla2			Sucla2		Sucla2		Sucla2		Sucla2
	Suclg1		Suclg1		Suclg1		Suclg1			Suclg1		Suclg1		Suclg1		Suclg1			Suclg1		Suclg1		Suclg1		Suclg1			Suclg1		Suclg1		Suclg1		Suclg1
	Suclg2		Suclg2		Suclg2		Suclg2			Suclg2		Suclg2		Suclg2		Suclg2			Suclg2		Suclg2		Suclg2		Suclg2			Suclg2		Suclg2		Suclg2		Suclg2
	Them4		Them4		Them4		Them4			Them4		Them4		Them4		Them4			Them4		Them4		Them4		Them4			Them4		Them4		Them4		Them4
	Them5		Them5		Them5		Them5			Them5		Them5		Them5		Them5			Them5		Them5		Them5		Them5			Them5		Them5		Them5		Them5
	Ykt6		Ykt6		Ykt6		Ykt6			Ykt6		Ykt6		Ykt6		Ykt6			Ykt6		Ykt6		Ykt6		Ykt6			Ykt6		Ykt6		Ykt6		Ykt6
	Zdhhc1		Zdhhc1		Zdhhc1		Zdhhc1			Zdhhc1		Zdhhc1		Zdhhc1		Zdhhc1			Zdhhc1		Zdhhc1		Zdhhc1		Zdhhc1			Zdhhc1		Zdhhc1		Zdhhc1		Zdhhc1
	Zdhhc11		Zdhhc11		Zdhhc11		Zdhhc11			Zdhhc11		Zdhhc11		Zdhhc11		Zdhhc11			Zdhhc11		Zdhhc11		Zdhhc11		Zdhhc11			Zdhhc11		Zdhhc11		Zdhhc11		Zdhhc11
	Zdhhc12		Zdhhc12		Zdhhc12		Zdhhc12			Zdhhc12		Zdhhc12		Zdhhc12		Zdhhc12			Zdhhc12		Zdhhc12		Zdhhc12		Zdhhc12			Zdhhc12		Zdhhc12		Zdhhc12		Zdhhc12
	Zdhhc13		Zdhhc13		Zdhhc13		Zdhhc13			Zdhhc13		Zdhhc13		Zdhhc13		Zdhhc13			Zdhhc13		Zdhhc13		Zdhhc13		Zdhhc13			Zdhhc13		Zdhhc13		Zdhhc13		Zdhhc13
	Zdhhc14		Zdhhc14		Zdhhc14		Zdhhc14			Zdhhc14		Zdhhc14		Zdhhc14		Zdhhc14			Zdhhc14		Zdhhc14		Zdhhc14		Zdhhc14			Zdhhc14		Zdhhc14		Zdhhc14		Zdhhc14
	Zdhhc15		Zdhhc15		Zdhhc15		Zdhhc15			Zdhhc15		Zdhhc15		Zdhhc15		Zdhhc15			Zdhhc15		Zdhhc15		Zdhhc15		Zdhhc15			Zdhhc15		Zdhhc15		Zdhhc15		Zdhhc15
	Zdhhc16		Zdhhc16		Zdhhc16		Zdhhc16			Zdhhc16		Zdhhc16		Zdhhc16		Zdhhc16			Zdhhc16		Zdhhc16		Zdhhc16		Zdhhc16			Zdhhc16		Zdhhc16		Zdhhc16		Zdhhc16
	Zdhhc17		Zdhhc17		Zdhhc17		Zdhhc17			Zdhhc17		Zdhhc17		Zdhhc17		Zdhhc17			Zdhhc17		Zdhhc17		Zdhhc17		Zdhhc17			Zdhhc17		Zdhhc17		Zdhhc17		Zdhhc17
	Zdhhc18		Zdhhc18		Zdhhc18		Zdhhc18			Zdhhc18		Zdhhc18		Zdhhc18		Zdhhc18			Zdhhc18		Zdhhc18		Zdhhc18		Zdhhc18			Zdhhc18		Zdhhc18		Zdhhc18		Zdhhc18
	Zdhhc19		Zdhhc19		Zdhhc19		Zdhhc19			Zdhhc19		Zdhhc19		Zdhhc19		Zdhhc19			Zdhhc19		Zdhhc19		Zdhhc19		Zdhhc19			Zdhhc19		Zdhhc19		Zdhhc19		Zdhhc19
	Zdhhc2		Zdhhc2		Zdhhc2		Zdhhc2			Zdhhc2		Zdhhc2		Zdhhc2		Zdhhc2			Zdhhc2		Zdhhc2		Zdhhc2		Zdhhc2			Zdhhc2		Zdhhc2		Zdhhc2		Zdhhc2
	Zdhhc20		Zdhhc20		Zdhhc20		Zdhhc20			Zdhhc20		Zdhhc20		Zdhhc20		Zdhhc20			Zdhhc20		Zdhhc20		Zdhhc20		Zdhhc20			Zdhhc20		Zdhhc20		Zdhhc20		Zdhhc20
	Zdhhc21		Zdhhc21		Zdhhc21		Zdhhc21			Zdhhc21		Zdhhc21		Zdhhc21		Zdhhc21			Zdhhc21		Zdhhc21		Zdhhc21		Zdhhc21			Zdhhc21		Zdhhc21		Zdhhc21		Zdhhc21
	Zdhhc22		Zdhhc22		Zdhhc22		Zdhhc22			Zdhhc22		Zdhhc22		Zdhhc22		Zdhhc22			Zdhhc22		Zdhhc22		Zdhhc22		Zdhhc22			Zdhhc22		Zdhhc22		Zdhhc22		Zdhhc22
	Zdhhc23		Zdhhc23		Zdhhc23		Zdhhc23			Zdhhc23		Zdhhc23		Zdhhc23		Zdhhc23			Zdhhc23		Zdhhc23		Zdhhc23		Zdhhc23			Zdhhc23		Zdhhc23		Zdhhc23		Zdhhc23
	Zdhhc24		Zdhhc24		Zdhhc24		Zdhhc24			Zdhhc24		Zdhhc24		Zdhhc24		Zdhhc24			Zdhhc24		Zdhhc24		Zdhhc24		Zdhhc24			Zdhhc24		Zdhhc24		Zdhhc24		Zdhhc24
	Zdhhc3		Zdhhc3		Zdhhc3		Zdhhc3			Zdhhc3		Zdhhc3		Zdhhc3		Zdhhc3			Zdhhc3		Zdhhc3		Zdhhc3		Zdhhc3			Zdhhc3		Zdhhc3		Zdhhc3		Zdhhc3
	Zdhhc4		Zdhhc4		Zdhhc4		Zdhhc4			Zdhhc4		Zdhhc4		Zdhhc4		Zdhhc4			Zdhhc4		Zdhhc4		Zdhhc4		Zdhhc4			Zdhhc4		Zdhhc4		Zdhhc4		Zdhhc4
	Zdhhc5		Zdhhc5		Zdhhc5		Zdhhc5			Zdhhc5		Zdhhc5		Zdhhc5		Zdhhc5			Zdhhc5		Zdhhc5		Zdhhc5		Zdhhc5			Zdhhc5		Zdhhc5		Zdhhc5		Zdhhc5
	Zdhhc6		Zdhhc6		Zdhhc6		Zdhhc6			Zdhhc6		Zdhhc6		Zdhhc6		Zdhhc6			Zdhhc6		Zdhhc6		Zdhhc6		Zdhhc6			Zdhhc6		Zdhhc6		Zdhhc6		Zdhhc6
	Zdhhc7		Zdhhc7		Zdhhc7		Zdhhc7			Zdhhc7		Zdhhc7		Zdhhc7		Zdhhc7			Zdhhc7		Zdhhc7		Zdhhc7		Zdhhc7			Zdhhc7		Zdhhc7		Zdhhc7		Zdhhc7
	Zdhhc8		Zdhhc8		Zdhhc8		Zdhhc8			Zdhhc8		Zdhhc8		Zdhhc8		Zdhhc8			Zdhhc8		Zdhhc8		Zdhhc8		Zdhhc8			Zdhhc8		Zdhhc8		Zdhhc8		Zdhhc8
	Zdhhc9		Zdhhc9		Zdhhc9		Zdhhc9			Zdhhc9		Zdhhc9		Zdhhc9		Zdhhc9			Zdhhc9		Zdhhc9		Zdhhc9		Zdhhc9			Zdhhc9		Zdhhc9		Zdhhc9		Zdhhc9
																						p<0.01									p<0.01
	LFD Fasted KO/WT (metabolic genes)									HFD Fasted KO/WT (metabolic genes)									LFD Fed KO/WT (metabolic genes)									HFD Fed KO/WT (metabolic genes)
	Upregulated				Downregulated					Upregulated				Downregulated					Upregulated				Downregulated					Upregulated				Downregulated
	DeSeq	FC	Voom	FC	DeSeq	FC	Voom	FC		DeSeq	FC	Voom	FC	DeSeq	FC	Voom	FC		DeSeq	FC	Voom	FC	DeSeq	FC	Voom	FC		DeSeq	FC	Voom	FC	DeSeq	FC	Voom	FC
	Akr1b7		Hsd17b11		Naa40		Naa40			Pip4k2a		Ahcy		Npr1		Rce1			Zdhhc7		Zdhhc7		B3galt1		Pde4d			Cyp4a12b		Cyp4a12b		Acnat2		Cyp2c38
	Cerk		Gda		Ocrl		Zdhhc17			Hexdc				Cyp2c38		Cyp2c38			Soat2		Pld3		Colgalt2		B3galt1			Rev3l		Gba		Cyp2b9		Acox3
	Entpd2		Urod		Zdhhc17		Cdyl			Steap4				Cndp2		Gstm1			Nme6		Fnta		Pik3cd		Pik3c2g			Dctpp1				Nnt
	Npr1		Crebbp		Cdyl		Pde4b			Acer2				Gstm1		Adi1			Ampd2		Rpn2		Hlcs		ND5
	Acaa1b				Pde4b		Acyp1			Cyp3a13				Adi1		Akr7a5			Dcxr				Extl1
	Chsy1				Pnpt1		Pnpt1												Sgpl1				mt-Nd5
	Csad				Aldh1b1		Nt5m												Rpn2
	Cyp21a1				Hsd3b7		Aldh1b1												Vkorc1
	Hsd17b11						Zdhhc5
	Ndufab1						Dnmt3a
	Ndufa5
	Crebbp
	Ndufv3
	.	.	.	.	.	.	.	.	.	.	.	.	.	.	.	.	.	.	.	.	.	.	.	.	.	.	.	.	.	.	.	.	.	.	.
				NAD(P)(H) gene set																		NAD(P)(H) main gene set									NAD(P)(H) main gene set
	LFD Fasted KO/WT (metabolic genes)									HFD Fasted KO/WT (metabolic genes)									LFD Fed KO/WT (metabolic genes)									HFD Fed KO/WT (metabolic genes)
	Upregulated				Downregulated					Upregulated				Downregulated					Upregulated				Downregulated					Upregulated				Downregulated
	DeSeq	FC	Voom	FC	DeSeq	FC	Voom	FC		DeSeq	FC	Voom	FC	DeSeq	FC	Voom	FC		DeSeq	FC	Voom	FC	DeSeq	FC	Voom	FC		DeSeq	FC	Voom	FC	DeSeq	FC	Voom	FC
	Aasdh		Aasdh		Aasdh		Aasdh			Aasdh		Aasdh		Aasdh		Aasdh			Aasdh		Aasdh		Aasdh		Aasdh			Aasdh		Aasdh		Aasdh		Aasdh
	Aass		Aass		Aass		Aass			Aass		Aass		Aass		Aass			Aass		Aass		Aass		Aass			Aass		Aass		Aass		Aass
	Adh1		Adh1		Adh1		Adh1			Adh1		Adh1		Adh1		Adh1			Adh1		Adh1		Adh1		Adh1			Adh1		Adh1		Adh1		Adh1
	Adh4		Adh4		Adh4		Adh4			Adh4		Adh4		Adh4		Adh4			Adh4		Adh4		Adh4		Adh4			Adh4		Adh4		Adh4		Adh4
	Adh5		Adh5		Adh5		Adh5			Adh5		Adh5		Adh5		Adh5			Adh5		Adh5		Adh5		Adh5			Adh5		Adh5		Adh5		Adh5
	Adh6a		Adh6a		Adh6a		Adh6a			Adh6a		Adh6a		Adh6a		Adh6a			Adh6a		Adh6a		Adh6a		Adh6a			Adh6a		Adh6a		Adh6a		Adh6a
	Adh6b		Adh6b		Adh6b		Adh6b			Adh6b		Adh6b		Adh6b		Adh6b			Adh6b		Adh6b		Adh6b		Adh6b			Adh6b		Adh6b		Adh6b		Adh6b
	Adh7		Adh7		Adh7		Adh7			Adh7		Adh7		Adh7		Adh7			Adh7		Adh7		Adh7		Adh7			Adh7		Adh7		Adh7		Adh7
	Akr1a1		Akr1a1		Akr1a1		Akr1a1			Akr1a1		Akr1a1		Akr1a1		Akr1a1			Akr1a1		Akr1a1		Akr1a1		Akr1a1			Akr1a1		Akr1a1		Akr1a1		Akr1a1
	Akr1b10		Akr1b10		Akr1b10		Akr1b10			Akr1b10		Akr1b10		Akr1b10		Akr1b10			Akr1b10		Akr1b10		Akr1b10		Akr1b10			Akr1b10		Akr1b10		Akr1b10		Akr1b10
	Akr1b3		Akr1b3		Akr1b3		Akr1b3			Akr1b3		Akr1b3		Akr1b3		Akr1b3			Akr1b3		Akr1b3		Akr1b3		Akr1b3			Akr1b3		Akr1b3		Akr1b3		Akr1b3
	Akr1b7		Akr1b7		Akr1b7		Akr1b7			Akr1b7		Akr1b7		Akr1b7		Akr1b7			Akr1b7		Akr1b7		Akr1b7		Akr1b7			Akr1b7		Akr1b7		Akr1b7		Akr1b7
	Akr1b8		Akr1b8		Akr1b8		Akr1b8			Akr1b8		Akr1b8		Akr1b8		Akr1b8			Akr1b8		Akr1b8		Akr1b8		Akr1b8			Akr1b8		Akr1b8		Akr1b8		Akr1b8
	Akr1d1		Akr1d1		Akr1d1		Akr1d1			Akr1d1		Akr1d1		Akr1d1		Akr1d1			Akr1d1		Akr1d1		Akr1d1		Akr1d1			Akr1d1		Akr1d1		Akr1d1		Akr1d1
	Akr1e1		Akr1e1		Akr1e1		Akr1e1			Akr1e1		Akr1e1		Akr1e1		Akr1e1			Akr1e1		Akr1e1		Akr1e1		Akr1e1			Akr1e1		Akr1e1		Akr1e1		Akr1e1
	Akr7a5		Akr7a5		Akr7a5		Akr7a5			Akr7a5		Akr7a5		Akr7a5		Akr7a5			Akr7a5		Akr7a5		Akr7a5		Akr7a5			Akr7a5		Akr7a5		Akr7a5		Akr7a5
	Aldh18a1		Aldh18a1		Aldh18a1		Aldh18a1			Aldh18a1		Aldh18a1		Aldh18a1		Aldh18a1			Aldh18a1		Aldh18a1		Aldh18a1		Aldh18a1			Aldh18a1		Aldh18a1		Aldh18a1		Aldh18a1
	Aldh1a1		Aldh1a1		Aldh1a1		Aldh1a1			Aldh1a1		Aldh1a1		Aldh1a1		Aldh1a1			Aldh1a1		Aldh1a1		Aldh1a1		Aldh1a1			Aldh1a1		Aldh1a1		Aldh1a1		Aldh1a1
	Aldh1a2		Aldh1a2		Aldh1a2		Aldh1a2			Aldh1a2		Aldh1a2		Aldh1a2		Aldh1a2			Aldh1a2		Aldh1a2		Aldh1a2		Aldh1a2			Aldh1a2		Aldh1a2		Aldh1a2		Aldh1a2
	Aldh1a3		Aldh1a3		Aldh1a3		Aldh1a3			Aldh1a3		Aldh1a3		Aldh1a3		Aldh1a3			Aldh1a3		Aldh1a3		Aldh1a3		Aldh1a3			Aldh1a3		Aldh1a3		Aldh1a3		Aldh1a3
	Aldh1a7		Aldh1a7		Aldh1a7		Aldh1a7			Aldh1a7		Aldh1a7		Aldh1a7		Aldh1a7			Aldh1a7		Aldh1a7		Aldh1a7		Aldh1a7			Aldh1a7		Aldh1a7		Aldh1a7		Aldh1a7
	Aldh1b1		Aldh1b1		Aldh1b1		Aldh1b1			Aldh1b1		Aldh1b1		Aldh1b1		Aldh1b1			Aldh1b1		Aldh1b1		Aldh1b1		Aldh1b1			Aldh1b1		Aldh1b1		Aldh1b1		Aldh1b1
	Aldh1l1		Aldh1l1		Aldh1l1		Aldh1l1			Aldh1l1		Aldh1l1		Aldh1l1		Aldh1l1			Aldh1l1		Aldh1l1		Aldh1l1		Aldh1l1			Aldh1l1		Aldh1l1		Aldh1l1		Aldh1l1
	Aldh1l2		Aldh1l2		Aldh1l2		Aldh1l2			Aldh1l2		Aldh1l2		Aldh1l2		Aldh1l2			Aldh1l2		Aldh1l2		Aldh1l2		Aldh1l2			Aldh1l2		Aldh1l2		Aldh1l2		Aldh1l2
	Aldh2		Aldh2		Aldh2		Aldh2			Aldh2		Aldh2		Aldh2		Aldh2			Aldh2		Aldh2		Aldh2		Aldh2			Aldh2		Aldh2		Aldh2		Aldh2
	Aldh3a1		Aldh3a1		Aldh3a1		Aldh3a1			Aldh3a1		Aldh3a1		Aldh3a1		Aldh3a1			Aldh3a1		Aldh3a1		Aldh3a1		Aldh3a1			Aldh3a1		Aldh3a1		Aldh3a1		Aldh3a1
	Aldh3a2		Aldh3a2		Aldh3a2		Aldh3a2			Aldh3a2		Aldh3a2		Aldh3a2		Aldh3a2			Aldh3a2		Aldh3a2		Aldh3a2		Aldh3a2			Aldh3a2		Aldh3a2		Aldh3a2		Aldh3a2
	Aldh3b1		Aldh3b1		Aldh3b1		Aldh3b1			Aldh3b1		Aldh3b1		Aldh3b1		Aldh3b1			Aldh3b1		Aldh3b1		Aldh3b1		Aldh3b1			Aldh3b1		Aldh3b1		Aldh3b1		Aldh3b1
	Aldh3b2		Aldh3b2		Aldh3b2		Aldh3b2			Aldh3b2		Aldh3b2		Aldh3b2		Aldh3b2			Aldh3b2		Aldh3b2		Aldh3b2		Aldh3b2			Aldh3b2		Aldh3b2		Aldh3b2		Aldh3b2
	Aldh3b3		Aldh3b3		Aldh3b3		Aldh3b3			Aldh3b3		Aldh3b3		Aldh3b3		Aldh3b3			Aldh3b3		Aldh3b3		Aldh3b3		Aldh3b3			Aldh3b3		Aldh3b3		Aldh3b3		Aldh3b3
	Aldh4a1		Aldh4a1		Aldh4a1		Aldh4a1			Aldh4a1		Aldh4a1		Aldh4a1		Aldh4a1			Aldh4a1		Aldh4a1		Aldh4a1		Aldh4a1			Aldh4a1		Aldh4a1		Aldh4a1		Aldh4a1
	Aldh5a1		Aldh5a1		Aldh5a1		Aldh5a1			Aldh5a1		Aldh5a1		Aldh5a1		Aldh5a1			Aldh5a1		Aldh5a1		Aldh5a1		Aldh5a1			Aldh5a1		Aldh5a1		Aldh5a1		Aldh5a1
	Aldh6a1		Aldh6a1		Aldh6a1		Aldh6a1			Aldh6a1		Aldh6a1		Aldh6a1		Aldh6a1			Aldh6a1		Aldh6a1		Aldh6a1		Aldh6a1			Aldh6a1		Aldh6a1		Aldh6a1		Aldh6a1
	Aldh7a1		Aldh7a1		Aldh7a1		Aldh7a1			Aldh7a1		Aldh7a1		Aldh7a1		Aldh7a1			Aldh7a1		Aldh7a1		Aldh7a1		Aldh7a1			Aldh7a1		Aldh7a1		Aldh7a1		Aldh7a1
	Aldh8a1		Aldh8a1		Aldh8a1		Aldh8a1			Aldh8a1		Aldh8a1		Aldh8a1		Aldh8a1			Aldh8a1		Aldh8a1		Aldh8a1		Aldh8a1			Aldh8a1		Aldh8a1		Aldh8a1		Aldh8a1
	Aldh9a1		Aldh9a1		Aldh9a1		Aldh9a1			Aldh9a1		Aldh9a1		Aldh9a1		Aldh9a1			Aldh9a1		Aldh9a1		Aldh9a1		Aldh9a1			Aldh9a1		Aldh9a1		Aldh9a1		Aldh9a1
	Art1		Art1		Art1		Art1			Art1		Art1		Art1		Art1			Art1		Art1		Art1		Art1			Art1		Art1		Art1		Art1
	Art3		Art3		Art3		Art3			Art3		Art3		Art3		Art3			Art3		Art3		Art3		Art3			Art3		Art3		Art3		Art3
	Art4		Art4		Art4		Art4			Art4		Art4		Art4		Art4			Art4		Art4		Art4		Art4			Art4		Art4		Art4		Art4
	Art5		Art5		Art5		Art5			Art5		Art5		Art5		Art5			Art5		Art5		Art5		Art5			Art5		Art5		Art5		Art5
	Aspdh		Aspdh		Aspdh		Aspdh			Aspdh		Aspdh		Aspdh		Aspdh			Aspdh		Aspdh		Aspdh		Aspdh			Aspdh		Aspdh		Aspdh		Aspdh
	Bckdha		Bckdha		Bckdha		Bckdha			Bckdha		Bckdha		Bckdha		Bckdha			Bckdha		Bckdha		Bckdha		Bckdha			Bckdha		Bckdha		Bckdha		Bckdha
	Bckdhb		Bckdhb		Bckdhb		Bckdhb			Bckdhb		Bckdhb		Bckdhb		Bckdhb			Bckdhb		Bckdhb		Bckdhb		Bckdhb			Bckdhb		Bckdhb		Bckdhb		Bckdhb
	Bdh1		Bdh1		Bdh1		Bdh1			Bdh1		Bdh1		Bdh1		Bdh1			Bdh1		Bdh1		Bdh1		Bdh1			Bdh1		Bdh1		Bdh1		Bdh1
	Bdh2		Bdh2		Bdh2		Bdh2			Bdh2		Bdh2		Bdh2		Bdh2			Bdh2		Bdh2		Bdh2		Bdh2			Bdh2		Bdh2		Bdh2		Bdh2
	Blvra		Blvra		Blvra		Blvra			Blvra		Blvra		Blvra		Blvra			Blvra		Blvra		Blvra		Blvra			Blvra		Blvra		Blvra		Blvra
	Blvrb		Blvrb		Blvrb		Blvrb			Blvrb		Blvrb		Blvrb		Blvrb			Blvrb		Blvrb		Blvrb		Blvrb			Blvrb		Blvrb		Blvrb		Blvrb
	Bst1		Bst1		Bst1		Bst1			Bst1		Bst1		Bst1		Bst1			Bst1		Bst1		Bst1		Bst1			Bst1		Bst1		Bst1		Bst1
	Cbr1		Cbr1		Cbr1		Cbr1			Cbr1		Cbr1		Cbr1		Cbr1			Cbr1		Cbr1		Cbr1		Cbr1			Cbr1		Cbr1		Cbr1		Cbr1
	Cbr3		Cbr3		Cbr3		Cbr3			Cbr3		Cbr3		Cbr3		Cbr3			Cbr3		Cbr3		Cbr3		Cbr3			Cbr3		Cbr3		Cbr3		Cbr3
	Cd38		Cd38		Cd38		Cd38			Cd38		Cd38		Cd38		Cd38			Cd38		Cd38		Cd38		Cd38			Cd38		Cd38		Cd38		Cd38
	Coq7		Coq7		Coq7		Coq7			Coq7		Coq7		Coq7		Coq7			Coq7		Coq7		Coq7		Coq7			Coq7		Coq7		Coq7		Coq7
	Cryl1		Cryl1		Cryl1		Cryl1			Cryl1		Cryl1		Cryl1		Cryl1			Cryl1		Cryl1		Cryl1		Cryl1			Cryl1		Cryl1		Cryl1		Cryl1
	Cryz		Cryz		Cryz		Cryz			Cryz		Cryz		Cryz		Cryz			Cryz		Cryz		Cryz		Cryz			Cryz		Cryz		Cryz		Cryz
	Cyb5r1		Cyb5r1		Cyb5r1		Cyb5r1			Cyb5r1		Cyb5r1		Cyb5r1		Cyb5r1			Cyb5r1		Cyb5r1		Cyb5r1		Cyb5r1			Cyb5r1		Cyb5r1		Cyb5r1		Cyb5r1
	Cyb5r2		Cyb5r2		Cyb5r2		Cyb5r2			Cyb5r2		Cyb5r2		Cyb5r2		Cyb5r2			Cyb5r2		Cyb5r2		Cyb5r2		Cyb5r2			Cyb5r2		Cyb5r2		Cyb5r2		Cyb5r2
	Cyb5r3		Cyb5r3		Cyb5r3		Cyb5r3			Cyb5r3		Cyb5r3		Cyb5r3		Cyb5r3			Cyb5r3		Cyb5r3		Cyb5r3		Cyb5r3			Cyb5r3		Cyb5r3		Cyb5r3		Cyb5r3
	Cyb5r4		Cyb5r4		Cyb5r4		Cyb5r4			Cyb5r4		Cyb5r4		Cyb5r4		Cyb5r4			Cyb5r4		Cyb5r4		Cyb5r4		Cyb5r4			Cyb5r4		Cyb5r4		Cyb5r4		Cyb5r4
	Cyb5rl		Cyb5rl		Cyb5rl		Cyb5rl			Cyb5rl		Cyb5rl		Cyb5rl		Cyb5rl			Cyb5rl		Cyb5rl		Cyb5rl		Cyb5rl			Cyb5rl		Cyb5rl		Cyb5rl		Cyb5rl
	Cyp17a1		Cyp17a1		Cyp17a1		Cyp17a1			Cyp17a1		Cyp17a1		Cyp17a1		Cyp17a1			Cyp17a1		Cyp17a1		Cyp17a1		Cyp17a1			Cyp17a1		Cyp17a1		Cyp17a1		Cyp17a1
	Cyp19a1		Cyp19a1		Cyp19a1		Cyp19a1			Cyp19a1		Cyp19a1		Cyp19a1		Cyp19a1			Cyp19a1		Cyp19a1		Cyp19a1		Cyp19a1			Cyp19a1		Cyp19a1		Cyp19a1		Cyp19a1
	Cyp1a1		Cyp1a1		Cyp1a1		Cyp1a1			Cyp1a1		Cyp1a1		Cyp1a1		Cyp1a1			Cyp1a1		Cyp1a1		Cyp1a1		Cyp1a1			Cyp1a1		Cyp1a1		Cyp1a1		Cyp1a1
	Cyp1a2		Cyp1a2		Cyp1a2		Cyp1a2			Cyp1a2		Cyp1a2		Cyp1a2		Cyp1a2			Cyp1a2		Cyp1a2		Cyp1a2		Cyp1a2			Cyp1a2		Cyp1a2		Cyp1a2		Cyp1a2
	Cyp1b1		Cyp1b1		Cyp1b1		Cyp1b1			Cyp1b1		Cyp1b1		Cyp1b1		Cyp1b1			Cyp1b1		Cyp1b1		Cyp1b1		Cyp1b1			Cyp1b1		Cyp1b1		Cyp1b1		Cyp1b1
	Cyp24a1		Cyp24a1		Cyp24a1		Cyp24a1			Cyp24a1		Cyp24a1		Cyp24a1		Cyp24a1			Cyp24a1		Cyp24a1		Cyp24a1		Cyp24a1			Cyp24a1		Cyp24a1		Cyp24a1		Cyp24a1
	Cyp27a1		Cyp27a1		Cyp27a1		Cyp27a1			Cyp27a1		Cyp27a1		Cyp27a1		Cyp27a1			Cyp27a1		Cyp27a1		Cyp27a1		Cyp27a1			Cyp27a1		Cyp27a1		Cyp27a1		Cyp27a1
	Cyp27b1		Cyp27b1		Cyp27b1		Cyp27b1			Cyp27b1		Cyp27b1		Cyp27b1		Cyp27b1			Cyp27b1		Cyp27b1		Cyp27b1		Cyp27b1			Cyp27b1		Cyp27b1		Cyp27b1		Cyp27b1
	Cyp2e1		Cyp2e1		Cyp2e1		Cyp2e1			Cyp2e1		Cyp2e1		Cyp2e1		Cyp2e1			Cyp2e1		Cyp2e1		Cyp2e1		Cyp2e1			Cyp2e1		Cyp2e1		Cyp2e1		Cyp2e1
	Cyp2r1		Cyp2r1		Cyp2r1		Cyp2r1			Cyp2r1		Cyp2r1		Cyp2r1		Cyp2r1			Cyp2r1		Cyp2r1		Cyp2r1		Cyp2r1			Cyp2r1		Cyp2r1		Cyp2r1		Cyp2r1
	Cyp2s1		Cyp2s1		Cyp2s1		Cyp2s1			Cyp2s1		Cyp2s1		Cyp2s1		Cyp2s1			Cyp2s1		Cyp2s1		Cyp2s1		Cyp2s1			Cyp2s1		Cyp2s1		Cyp2s1		Cyp2s1
	Cyp39a1		Cyp39a1		Cyp39a1		Cyp39a1			Cyp39a1		Cyp39a1		Cyp39a1		Cyp39a1			Cyp39a1		Cyp39a1		Cyp39a1		Cyp39a1			Cyp39a1		Cyp39a1		Cyp39a1		Cyp39a1
	Cyp46a1		Cyp46a1		Cyp46a1		Cyp46a1			Cyp46a1		Cyp46a1		Cyp46a1		Cyp46a1			Cyp46a1		Cyp46a1		Cyp46a1		Cyp46a1			Cyp46a1		Cyp46a1		Cyp46a1		Cyp46a1
	Cyp4b1		Cyp4b1		Cyp4b1		Cyp4b1			Cyp4b1		Cyp4b1		Cyp4b1		Cyp4b1			Cyp4b1		Cyp4b1		Cyp4b1		Cyp4b1			Cyp4b1		Cyp4b1		Cyp4b1		Cyp4b1
	Cyp4v3		Cyp4v3		Cyp4v3		Cyp4v3			Cyp4v3		Cyp4v3		Cyp4v3		Cyp4v3			Cyp4v3		Cyp4v3		Cyp4v3		Cyp4v3			Cyp4v3		Cyp4v3		Cyp4v3		Cyp4v3
	Cyp4x1		Cyp4x1		Cyp4x1		Cyp4x1			Cyp4x1		Cyp4x1		Cyp4x1		Cyp4x1			Cyp4x1		Cyp4x1		Cyp4x1		Cyp4x1			Cyp4x1		Cyp4x1		Cyp4x1		Cyp4x1
	Cyp51		Cyp51		Cyp51		Cyp51			Cyp51		Cyp51		Cyp51		Cyp51			Cyp51		Cyp51		Cyp51		Cyp51			Cyp51		Cyp51		Cyp51		Cyp51
	Cyp7a1		Cyp7a1		Cyp7a1		Cyp7a1			Cyp7a1		Cyp7a1		Cyp7a1		Cyp7a1			Cyp7a1		Cyp7a1		Cyp7a1		Cyp7a1			Cyp7a1		Cyp7a1		Cyp7a1		Cyp7a1
	Cyp7b1		Cyp7b1		Cyp7b1		Cyp7b1			Cyp7b1		Cyp7b1		Cyp7b1		Cyp7b1			Cyp7b1		Cyp7b1		Cyp7b1		Cyp7b1			Cyp7b1		Cyp7b1		Cyp7b1		Cyp7b1
	Cyp8b1		Cyp8b1		Cyp8b1		Cyp8b1			Cyp8b1		Cyp8b1		Cyp8b1		Cyp8b1			Cyp8b1		Cyp8b1		Cyp8b1		Cyp8b1			Cyp8b1		Cyp8b1		Cyp8b1		Cyp8b1
	Dcxr		Dcxr		Dcxr		Dcxr			Dcxr		Dcxr		Dcxr		Dcxr			Dcxr		Dcxr		Dcxr		Dcxr			Dcxr		Dcxr		Dcxr		Dcxr
	Decr1		Decr1		Decr1		Decr1			Decr1		Decr1		Decr1		Decr1			Decr1		Decr1		Decr1		Decr1			Decr1		Decr1		Decr1		Decr1
	Decr2		Decr2		Decr2		Decr2			Decr2		Decr2		Decr2		Decr2			Decr2		Decr2		Decr2		Decr2			Decr2		Decr2		Decr2		Decr2
	Dhcr24		Dhcr24		Dhcr24		Dhcr24			Dhcr24		Dhcr24		Dhcr24		Dhcr24			Dhcr24		Dhcr24		Dhcr24		Dhcr24			Dhcr24		Dhcr24		Dhcr24		Dhcr24
	Dhcr7		Dhcr7		Dhcr7		Dhcr7			Dhcr7		Dhcr7		Dhcr7		Dhcr7			Dhcr7		Dhcr7		Dhcr7		Dhcr7			Dhcr7		Dhcr7		Dhcr7		Dhcr7
	Dhdh		Dhdh		Dhdh		Dhdh			Dhdh		Dhdh		Dhdh		Dhdh			Dhdh		Dhdh		Dhdh		Dhdh			Dhdh		Dhdh		Dhdh		Dhdh
	Dhfr		Dhfr		Dhfr		Dhfr			Dhfr		Dhfr		Dhfr		Dhfr			Dhfr		Dhfr		Dhfr		Dhfr			Dhfr		Dhfr		Dhfr		Dhfr
	Dhps		Dhps		Dhps		Dhps			Dhps		Dhps		Dhps		Dhps			Dhps		Dhps		Dhps		Dhps			Dhps		Dhps		Dhps		Dhps
	Dhrs3		Dhrs3		Dhrs3		Dhrs3			Dhrs3		Dhrs3		Dhrs3		Dhrs3			Dhrs3		Dhrs3		Dhrs3		Dhrs3			Dhrs3		Dhrs3		Dhrs3		Dhrs3
	Dhrs4		Dhrs4		Dhrs4		Dhrs4			Dhrs4		Dhrs4		Dhrs4		Dhrs4			Dhrs4		Dhrs4		Dhrs4		Dhrs4			Dhrs4		Dhrs4		Dhrs4		Dhrs4
	Dhrs9		Dhrs9		Dhrs9		Dhrs9			Dhrs9		Dhrs9		Dhrs9		Dhrs9			Dhrs9		Dhrs9		Dhrs9		Dhrs9			Dhrs9		Dhrs9		Dhrs9		Dhrs9
	Dlat		Dlat		Dlat		Dlat			Dlat		Dlat		Dlat		Dlat			Dlat		Dlat		Dlat		Dlat			Dlat		Dlat		Dlat		Dlat
	Dld		Dld		Dld		Dld			Dld		Dld		Dld		Dld			Dld		Dld		Dld		Dld			Dld		Dld		Dld		Dld
	Dpyd		Dpyd		Dpyd		Dpyd			Dpyd		Dpyd		Dpyd		Dpyd			Dpyd		Dpyd		Dpyd		Dpyd			Dpyd		Dpyd		Dpyd		Dpyd
	Duox1		Duox1		Duox1		Duox1			Duox1		Duox1		Duox1		Duox1			Duox1		Duox1		Duox1		Duox1			Duox1		Duox1		Duox1		Duox1
	Duox2		Duox2		Duox2		Duox2			Duox2		Duox2		Duox2		Duox2			Duox2		Duox2		Duox2		Duox2			Duox2		Duox2		Duox2		Duox2
	Ehhadh		Ehhadh		Ehhadh		Ehhadh			Ehhadh		Ehhadh		Ehhadh		Ehhadh			Ehhadh		Ehhadh		Ehhadh		Ehhadh			Ehhadh		Ehhadh		Ehhadh		Ehhadh
	Enox1		Enox1		Enox1		Enox1			Enox1		Enox1		Enox1		Enox1			Enox1		Enox1		Enox1		Enox1			Enox1		Enox1		Enox1		Enox1
	Enox2		Enox2		Enox2		Enox2			Enox2		Enox2		Enox2		Enox2			Enox2		Enox2		Enox2		Enox2			Enox2		Enox2		Enox2		Enox2
	Enpp1		Enpp1		Enpp1		Enpp1			Enpp1		Enpp1		Enpp1		Enpp1			Enpp1		Enpp1		Enpp1		Enpp1			Enpp1		Enpp1		Enpp1		Enpp1
	Enpp3		Enpp3		Enpp3		Enpp3			Enpp3		Enpp3		Enpp3		Enpp3			Enpp3		Enpp3		Enpp3		Enpp3			Enpp3		Enpp3		Enpp3		Enpp3
	Far1		Far1		Far1		Far1			Far1		Far1		Far1		Far1			Far1		Far1		Far1		Far1			Far1		Far1		Far1		Far1
	Far2		Far2		Far2		Far2			Far2		Far2		Far2		Far2			Far2		Far2		Far2		Far2			Far2		Far2		Far2		Far2
	Fasn		Fasn		Fasn		Fasn			Fasn		Fasn		Fasn		Fasn			Fasn		Fasn		Fasn		Fasn			Fasn		Fasn		Fasn		Fasn
	Fdft1		Fdft1		Fdft1		Fdft1			Fdft1		Fdft1		Fdft1		Fdft1			Fdft1		Fdft1		Fdft1		Fdft1			Fdft1		Fdft1		Fdft1		Fdft1
	Fdxr		Fdxr		Fdxr		Fdxr			Fdxr		Fdxr		Fdxr		Fdxr			Fdxr		Fdxr		Fdxr		Fdxr			Fdxr		Fdxr		Fdxr		Fdxr
	Fmo1		Fmo1		Fmo1		Fmo1			Fmo1		Fmo1		Fmo1		Fmo1			Fmo1		Fmo1		Fmo1		Fmo1			Fmo1		Fmo1		Fmo1		Fmo1
	Fmo2		Fmo2		Fmo2		Fmo2			Fmo2		Fmo2		Fmo2		Fmo2			Fmo2		Fmo2		Fmo2		Fmo2			Fmo2		Fmo2		Fmo2		Fmo2
	Fmo3		Fmo3		Fmo3		Fmo3			Fmo3		Fmo3		Fmo3		Fmo3			Fmo3		Fmo3		Fmo3		Fmo3			Fmo3		Fmo3		Fmo3		Fmo3
	Fmo4		Fmo4		Fmo4		Fmo4			Fmo4		Fmo4		Fmo4		Fmo4			Fmo4		Fmo4		Fmo4		Fmo4			Fmo4		Fmo4		Fmo4		Fmo4
	Fmo5		Fmo5		Fmo5		Fmo5			Fmo5		Fmo5		Fmo5		Fmo5			Fmo5		Fmo5		Fmo5		Fmo5			Fmo5		Fmo5		Fmo5		Fmo5
	Fmo6		Fmo6		Fmo6		Fmo6			Fmo6		Fmo6		Fmo6		Fmo6			Fmo6		Fmo6		Fmo6		Fmo6			Fmo6		Fmo6		Fmo6		Fmo6
	G6pdx		G6pdx		G6pdx		G6pdx			G6pdx		G6pdx		G6pdx		G6pdx			G6pdx		G6pdx		G6pdx		G6pdx			G6pdx		G6pdx		G6pdx		G6pdx
	Gapdh		Gapdh		Gapdh		Gapdh			Gapdh		Gapdh		Gapdh		Gapdh			Gapdh		Gapdh		Gapdh		Gapdh			Gapdh		Gapdh		Gapdh		Gapdh
	Gapdhs		Gapdhs		Gapdhs		Gapdhs			Gapdhs		Gapdhs		Gapdhs		Gapdhs			Gapdhs		Gapdhs		Gapdhs		Gapdhs			Gapdhs		Gapdhs		Gapdhs		Gapdhs
	Gcsh		Gcsh		Gcsh		Gcsh			Gcsh		Gcsh		Gcsh		Gcsh			Gcsh		Gcsh		Gcsh		Gcsh			Gcsh		Gcsh		Gcsh		Gcsh
	Glud1		Glud1		Glud1		Glud1			Glud1		Glud1		Glud1		Glud1			Glud1		Glud1		Glud1		Glud1			Glud1		Glud1		Glud1		Glud1
	Gm10681		Gm10681		Gm10681		Gm10681			Gm10681		Gm10681		Gm10681		Gm10681			Gm10681		Gm10681		Gm10681		Gm10681			Gm10681		Gm10681		Gm10681		Gm10681
	Gm4450		Gm4450		Gm4450		Gm4450			Gm4450		Gm4450		Gm4450		Gm4450			Gm4450		Gm4450		Gm4450		Gm4450			Gm4450		Gm4450		Gm4450		Gm4450
	Gmpr		Gmpr		Gmpr		Gmpr			Gmpr		Gmpr		Gmpr		Gmpr			Gmpr		Gmpr		Gmpr		Gmpr			Gmpr		Gmpr		Gmpr		Gmpr
	Gmpr2		Gmpr2		Gmpr2		Gmpr2			Gmpr2		Gmpr2		Gmpr2		Gmpr2			Gmpr2		Gmpr2		Gmpr2		Gmpr2			Gmpr2		Gmpr2		Gmpr2		Gmpr2
	Gpd1		Gpd1		Gpd1		Gpd1			Gpd1		Gpd1		Gpd1		Gpd1			Gpd1		Gpd1		Gpd1		Gpd1			Gpd1		Gpd1		Gpd1		Gpd1
	Gpd1l		Gpd1l		Gpd1l		Gpd1l			Gpd1l		Gpd1l		Gpd1l		Gpd1l			Gpd1l		Gpd1l		Gpd1l		Gpd1l			Gpd1l		Gpd1l		Gpd1l		Gpd1l
	Grhpr		Grhpr		Grhpr		Grhpr			Grhpr		Grhpr		Grhpr		Grhpr			Grhpr		Grhpr		Grhpr		Grhpr			Grhpr		Grhpr		Grhpr		Grhpr
	Gsr		Gsr		Gsr		Gsr			Gsr		Gsr		Gsr		Gsr			Gsr		Gsr		Gsr		Gsr			Gsr		Gsr		Gsr		Gsr
	H2-Ke6		H2-Ke6		H2-Ke6		H2-Ke6			H2-Ke6		H2-Ke6		H2-Ke6		H2-Ke6			H2-Ke6		H2-Ke6		H2-Ke6		H2-Ke6			H2-Ke6		H2-Ke6		H2-Ke6		H2-Ke6
	H6pd		H6pd		H6pd		H6pd			H6pd		H6pd		H6pd		H6pd			H6pd		H6pd		H6pd		H6pd			H6pd		H6pd		H6pd		H6pd
	Hadh		Hadh		Hadh		Hadh			Hadh		Hadh		Hadh		Hadh			Hadh		Hadh		Hadh		Hadh			Hadh		Hadh		Hadh		Hadh
	Hadha		Hadha		Hadha		Hadha			Hadha		Hadha		Hadha		Hadha			Hadha		Hadha		Hadha		Hadha			Hadha		Hadha		Hadha		Hadha
	Hadhb		Hadhb		Hadhb		Hadhb			Hadhb		Hadhb		Hadhb		Hadhb			Hadhb		Hadhb		Hadhb		Hadhb			Hadhb		Hadhb		Hadhb		Hadhb
	Hibadh		Hibadh		Hibadh		Hibadh			Hibadh		Hibadh		Hibadh		Hibadh			Hibadh		Hibadh		Hibadh		Hibadh			Hibadh		Hibadh		Hibadh		Hibadh
	Hmgcr		Hmgcr		Hmgcr		Hmgcr			Hmgcr		Hmgcr		Hmgcr		Hmgcr			Hmgcr		Hmgcr		Hmgcr		Hmgcr			Hmgcr		Hmgcr		Hmgcr		Hmgcr
	Hpgd		Hpgd		Hpgd		Hpgd			Hpgd		Hpgd		Hpgd		Hpgd			Hpgd		Hpgd		Hpgd		Hpgd			Hpgd		Hpgd		Hpgd		Hpgd
	Hsd11b1		Hsd11b1		Hsd11b1		Hsd11b1			Hsd11b1		Hsd11b1		Hsd11b1		Hsd11b1			Hsd11b1		Hsd11b1		Hsd11b1		Hsd11b1			Hsd11b1		Hsd11b1		Hsd11b1		Hsd11b1
	Hsd11b2		Hsd11b2		Hsd11b2		Hsd11b2			Hsd11b2		Hsd11b2		Hsd11b2		Hsd11b2			Hsd11b2		Hsd11b2		Hsd11b2		Hsd11b2			Hsd11b2		Hsd11b2		Hsd11b2		Hsd11b2
	Hsd17b1		Hsd17b1		Hsd17b1		Hsd17b1			Hsd17b1		Hsd17b1		Hsd17b1		Hsd17b1			Hsd17b1		Hsd17b1		Hsd17b1		Hsd17b1			Hsd17b1		Hsd17b1		Hsd17b1		Hsd17b1
	Hsd17b10		Hsd17b10		Hsd17b10		Hsd17b10			Hsd17b10		Hsd17b10		Hsd17b10		Hsd17b10			Hsd17b10		Hsd17b10		Hsd17b10		Hsd17b10			Hsd17b10		Hsd17b10		Hsd17b10		Hsd17b10
	Hsd17b11		Hsd17b11		Hsd17b11		Hsd17b11			Hsd17b11		Hsd17b11		Hsd17b11		Hsd17b11			Hsd17b11		Hsd17b11		Hsd17b11		Hsd17b11			Hsd17b11		Hsd17b11		Hsd17b11		Hsd17b11
	Hsd17b12		Hsd17b12		Hsd17b12		Hsd17b12			Hsd17b12		Hsd17b12		Hsd17b12		Hsd17b12			Hsd17b12		Hsd17b12		Hsd17b12		Hsd17b12			Hsd17b12		Hsd17b12		Hsd17b12		Hsd17b12
	Hsd17b14		Hsd17b14		Hsd17b14		Hsd17b14			Hsd17b14		Hsd17b14		Hsd17b14		Hsd17b14			Hsd17b14		Hsd17b14		Hsd17b14		Hsd17b14			Hsd17b14		Hsd17b14		Hsd17b14		Hsd17b14
	Hsd17b2		Hsd17b2		Hsd17b2		Hsd17b2			Hsd17b2		Hsd17b2		Hsd17b2		Hsd17b2			Hsd17b2		Hsd17b2		Hsd17b2		Hsd17b2			Hsd17b2		Hsd17b2		Hsd17b2		Hsd17b2
	Hsd17b3		Hsd17b3		Hsd17b3		Hsd17b3			Hsd17b3		Hsd17b3		Hsd17b3		Hsd17b3			Hsd17b3		Hsd17b3		Hsd17b3		Hsd17b3			Hsd17b3		Hsd17b3		Hsd17b3		Hsd17b3
	Hsd17b4		Hsd17b4		Hsd17b4		Hsd17b4			Hsd17b4		Hsd17b4		Hsd17b4		Hsd17b4			Hsd17b4		Hsd17b4		Hsd17b4		Hsd17b4			Hsd17b4		Hsd17b4		Hsd17b4		Hsd17b4
	Hsd17b6		Hsd17b6		Hsd17b6		Hsd17b6			Hsd17b6		Hsd17b6		Hsd17b6		Hsd17b6			Hsd17b6		Hsd17b6		Hsd17b6		Hsd17b6			Hsd17b6		Hsd17b6		Hsd17b6		Hsd17b6
	Hsd17b7		Hsd17b7		Hsd17b7		Hsd17b7			Hsd17b7		Hsd17b7		Hsd17b7		Hsd17b7			Hsd17b7		Hsd17b7		Hsd17b7		Hsd17b7			Hsd17b7		Hsd17b7		Hsd17b7		Hsd17b7
	Hsd3b1		Hsd3b1		Hsd3b1		Hsd3b1			Hsd3b1		Hsd3b1		Hsd3b1		Hsd3b1			Hsd3b1		Hsd3b1		Hsd3b1		Hsd3b1			Hsd3b1		Hsd3b1		Hsd3b1		Hsd3b1
	Hsd3b2		Hsd3b2		Hsd3b2		Hsd3b2			Hsd3b2		Hsd3b2		Hsd3b2		Hsd3b2			Hsd3b2		Hsd3b2		Hsd3b2		Hsd3b2			Hsd3b2		Hsd3b2		Hsd3b2		Hsd3b2
	Hsd3b3		Hsd3b3		Hsd3b3		Hsd3b3			Hsd3b3		Hsd3b3		Hsd3b3		Hsd3b3			Hsd3b3		Hsd3b3		Hsd3b3		Hsd3b3			Hsd3b3		Hsd3b3		Hsd3b3		Hsd3b3
	Hsd3b4		Hsd3b4		Hsd3b4		Hsd3b4			Hsd3b4		Hsd3b4		Hsd3b4		Hsd3b4			Hsd3b4		Hsd3b4		Hsd3b4		Hsd3b4			Hsd3b4		Hsd3b4		Hsd3b4		Hsd3b4
	Hsd3b5		Hsd3b5		Hsd3b5		Hsd3b5			Hsd3b5		Hsd3b5		Hsd3b5		Hsd3b5			Hsd3b5		Hsd3b5		Hsd3b5		Hsd3b5			Hsd3b5		Hsd3b5		Hsd3b5		Hsd3b5
	Hsd3b6		Hsd3b6		Hsd3b6		Hsd3b6			Hsd3b6		Hsd3b6		Hsd3b6		Hsd3b6			Hsd3b6		Hsd3b6		Hsd3b6		Hsd3b6			Hsd3b6		Hsd3b6		Hsd3b6		Hsd3b6
	Hsd3b7		Hsd3b7		Hsd3b7		Hsd3b7			Hsd3b7		Hsd3b7		Hsd3b7		Hsd3b7			Hsd3b7		Hsd3b7		Hsd3b7		Hsd3b7			Hsd3b7		Hsd3b7		Hsd3b7		Hsd3b7
	Idh1		Idh1		Idh1		Idh1			Idh1		Idh1		Idh1		Idh1			Idh1		Idh1		Idh1		Idh1			Idh1		Idh1		Idh1		Idh1
	Idh2		Idh2		Idh2		Idh2			Idh2		Idh2		Idh2		Idh2			Idh2		Idh2		Idh2		Idh2			Idh2		Idh2		Idh2		Idh2
	Idh3a		Idh3a		Idh3a		Idh3a			Idh3a		Idh3a		Idh3a		Idh3a			Idh3a		Idh3a		Idh3a		Idh3a			Idh3a		Idh3a		Idh3a		Idh3a
	Idh3b		Idh3b		Idh3b		Idh3b			Idh3b		Idh3b		Idh3b		Idh3b			Idh3b		Idh3b		Idh3b		Idh3b			Idh3b		Idh3b		Idh3b		Idh3b
	Idh3g		Idh3g		Idh3g		Idh3g			Idh3g		Idh3g		Idh3g		Idh3g			Idh3g		Idh3g		Idh3g		Idh3g			Idh3g		Idh3g		Idh3g		Idh3g
	Impdh1		Impdh1		Impdh1		Impdh1			Impdh1		Impdh1		Impdh1		Impdh1			Impdh1		Impdh1		Impdh1		Impdh1			Impdh1		Impdh1		Impdh1		Impdh1
	Impdh2		Impdh2		Impdh2		Impdh2			Impdh2		Impdh2		Impdh2		Impdh2			Impdh2		Impdh2		Impdh2		Impdh2			Impdh2		Impdh2		Impdh2		Impdh2
	Iyd		Iyd		Iyd		Iyd			Iyd		Iyd		Iyd		Iyd			Iyd		Iyd		Iyd		Iyd			Iyd		Iyd		Iyd		Iyd
	Kcnab2		Kcnab2		Kcnab2		Kcnab2			Kcnab2		Kcnab2		Kcnab2		Kcnab2			Kcnab2		Kcnab2		Kcnab2		Kcnab2			Kcnab2		Kcnab2		Kcnab2		Kcnab2
	Kdsr		Kdsr		Kdsr		Kdsr			Kdsr		Kdsr		Kdsr		Kdsr			Kdsr		Kdsr		Kdsr		Kdsr			Kdsr		Kdsr		Kdsr		Kdsr
	Kmo		Kmo		Kmo		Kmo			Kmo		Kmo		Kmo		Kmo			Kmo		Kmo		Kmo		Kmo			Kmo		Kmo		Kmo		Kmo
	Ldha		Ldha		Ldha		Ldha			Ldha		Ldha		Ldha		Ldha			Ldha		Ldha		Ldha		Ldha			Ldha		Ldha		Ldha		Ldha
	Ldhal6b		Ldhal6b		Ldhal6b		Ldhal6b			Ldhal6b		Ldhal6b		Ldhal6b		Ldhal6b			Ldhal6b		Ldhal6b		Ldhal6b		Ldhal6b			Ldhal6b		Ldhal6b		Ldhal6b		Ldhal6b
	Ldhb		Ldhb		Ldhb		Ldhb			Ldhb		Ldhb		Ldhb		Ldhb			Ldhb		Ldhb		Ldhb		Ldhb			Ldhb		Ldhb		Ldhb		Ldhb
	Ldhc		Ldhc		Ldhc		Ldhc			Ldhc		Ldhc		Ldhc		Ldhc			Ldhc		Ldhc		Ldhc		Ldhc			Ldhc		Ldhc		Ldhc		Ldhc
	Mdh1		Mdh1		Mdh1		Mdh1			Mdh1		Mdh1		Mdh1		Mdh1			Mdh1		Mdh1		Mdh1		Mdh1			Mdh1		Mdh1		Mdh1		Mdh1
	Mdh2		Mdh2		Mdh2		Mdh2			Mdh2		Mdh2		Mdh2		Mdh2			Mdh2		Mdh2		Mdh2		Mdh2			Mdh2		Mdh2		Mdh2		Mdh2
	Me1		Me1		Me1		Me1			Me1		Me1		Me1		Me1			Me1		Me1		Me1		Me1			Me1		Me1		Me1		Me1
	Me2		Me2		Me2		Me2			Me2		Me2		Me2		Me2			Me2		Me2		Me2		Me2			Me2		Me2		Me2		Me2
	Me3		Me3		Me3		Me3			Me3		Me3		Me3		Me3			Me3		Me3		Me3		Me3			Me3		Me3		Me3		Me3
	Mecr		Mecr		Mecr		Mecr			Mecr		Mecr		Mecr		Mecr			Mecr		Mecr		Mecr		Mecr			Mecr		Mecr		Mecr		Mecr
	Mical1		Mical1		Mical1		Mical1			Mical1		Mical1		Mical1		Mical1			Mical1		Mical1		Mical1		Mical1			Mical1		Mical1		Mical1		Mical1
	Mical2		Mical2		Mical2		Mical2			Mical2		Mical2		Mical2		Mical2			Mical2		Mical2		Mical2		Mical2			Mical2		Mical2		Mical2		Mical2
	Mical3		Mical3		Mical3		Mical3			Mical3		Mical3		Mical3		Mical3			Mical3		Mical3		Mical3		Mical3			Mical3		Mical3		Mical3		Mical3
	Msmo1		Msmo1		Msmo1		Msmo1			Msmo1		Msmo1		Msmo1		Msmo1			Msmo1		Msmo1		Msmo1		Msmo1			Msmo1		Msmo1		Msmo1		Msmo1
	Mthfd1		Mthfd1		Mthfd1		Mthfd1			Mthfd1		Mthfd1		Mthfd1		Mthfd1			Mthfd1		Mthfd1		Mthfd1		Mthfd1			Mthfd1		Mthfd1		Mthfd1		Mthfd1
	Mthfd2		Mthfd2		Mthfd2		Mthfd2			Mthfd2		Mthfd2		Mthfd2		Mthfd2			Mthfd2		Mthfd2		Mthfd2		Mthfd2			Mthfd2		Mthfd2		Mthfd2		Mthfd2
	Mthfd2l		Mthfd2l		Mthfd2l		Mthfd2l			Mthfd2l		Mthfd2l		Mthfd2l		Mthfd2l			Mthfd2l		Mthfd2l		Mthfd2l		Mthfd2l			Mthfd2l		Mthfd2l		Mthfd2l		Mthfd2l
	Mthfr		Mthfr		Mthfr		Mthfr			Mthfr		Mthfr		Mthfr		Mthfr			Mthfr		Mthfr		Mthfr		Mthfr			Mthfr		Mthfr		Mthfr		Mthfr
	Mtmr1		Mtmr1		Mtmr1		Mtmr1			Mtmr1		Mtmr1		Mtmr1		Mtmr1			Mtmr1		Mtmr1		Mtmr1		Mtmr1			Mtmr1		Mtmr1		Mtmr1		Mtmr1
	Mtmr2		Mtmr2		Mtmr2		Mtmr2			Mtmr2		Mtmr2		Mtmr2		Mtmr2			Mtmr2		Mtmr2		Mtmr2		Mtmr2			Mtmr2		Mtmr2		Mtmr2		Mtmr2
	Mtmr6		Mtmr6		Mtmr6		Mtmr6			Mtmr6		Mtmr6		Mtmr6		Mtmr6			Mtmr6		Mtmr6		Mtmr6		Mtmr6			Mtmr6		Mtmr6		Mtmr6		Mtmr6
	Mtmr7		Mtmr7		Mtmr7		Mtmr7			Mtmr7		Mtmr7		Mtmr7		Mtmr7			Mtmr7		Mtmr7		Mtmr7		Mtmr7			Mtmr7		Mtmr7		Mtmr7		Mtmr7
	mt-Nd1		mt-Nd1		mt-Nd1		mt-Nd1			mt-Nd1		mt-Nd1		mt-Nd1		mt-Nd1			mt-Nd1		mt-Nd1		mt-Nd1		mt-Nd1			mt-Nd1		mt-Nd1		mt-Nd1		mt-Nd1
	mt-Nd2		mt-Nd2		mt-Nd2		mt-Nd2			mt-Nd2		mt-Nd2		mt-Nd2		mt-Nd2			mt-Nd2		mt-Nd2		mt-Nd2		mt-Nd2			mt-Nd2		mt-Nd2		mt-Nd2		mt-Nd2
	mt-Nd3		mt-Nd3		mt-Nd3		mt-Nd3			mt-Nd3		mt-Nd3		mt-Nd3		mt-Nd3			mt-Nd3		mt-Nd3		mt-Nd3		mt-Nd3			mt-Nd3		mt-Nd3		mt-Nd3		mt-Nd3
	mt-Nd4		mt-Nd4		mt-Nd4		mt-Nd4			mt-Nd4		mt-Nd4		mt-Nd4		mt-Nd4			mt-Nd4		mt-Nd4		mt-Nd4		mt-Nd4			mt-Nd4		mt-Nd4		mt-Nd4		mt-Nd4
	mt-Nd4l		mt-Nd4l		mt-Nd4l		mt-Nd4l			mt-Nd4l		mt-Nd4l		mt-Nd4l		mt-Nd4l			mt-Nd4l		mt-Nd4l		mt-Nd4l		mt-Nd4l			mt-Nd4l		mt-Nd4l		mt-Nd4l		mt-Nd4l
	mt-Nd5		mt-Nd5		mt-Nd5		mt-Nd5			mt-Nd5		mt-Nd5		mt-Nd5		mt-Nd5			mt-Nd5		mt-Nd5		mt-Nd5		mt-Nd5			mt-Nd5		mt-Nd5		mt-Nd5		mt-Nd5
	mt-Nd6		mt-Nd6		mt-Nd6		mt-Nd6			mt-Nd6		mt-Nd6		mt-Nd6		mt-Nd6			mt-Nd6		mt-Nd6		mt-Nd6		mt-Nd6			mt-Nd6		mt-Nd6		mt-Nd6		mt-Nd6
	Mtrr		Mtrr		Mtrr		Mtrr			Mtrr		Mtrr		Mtrr		Mtrr			Mtrr		Mtrr		Mtrr		Mtrr			Mtrr		Mtrr		Mtrr		Mtrr
	Nadk		Nadk		Nadk		Nadk			Nadk		Nadk		Nadk		Nadk			Nadk		Nadk		Nadk		Nadk			Nadk		Nadk		Nadk		Nadk
	Nadk2		Nadk2		Nadk2		Nadk2			Nadk2		Nadk2		Nadk2		Nadk2			Nadk2		Nadk2		Nadk2		Nadk2			Nadk2		Nadk2		Nadk2		Nadk2
	Nadsyn1		Nadsyn1		Nadsyn1		Nadsyn1			Nadsyn1		Nadsyn1		Nadsyn1		Nadsyn1			Nadsyn1		Nadsyn1		Nadsyn1		Nadsyn1			Nadsyn1		Nadsyn1		Nadsyn1		Nadsyn1
	Ndor1		Ndor1		Ndor1		Ndor1			Ndor1		Ndor1		Ndor1		Ndor1			Ndor1		Ndor1		Ndor1		Ndor1			Ndor1		Ndor1		Ndor1		Ndor1
	Ndufa1		Ndufa1		Ndufa1		Ndufa1			Ndufa1		Ndufa1		Ndufa1		Ndufa1			Ndufa1		Ndufa1		Ndufa1		Ndufa1			Ndufa1		Ndufa1		Ndufa1		Ndufa1
	Ndufa10		Ndufa10		Ndufa10		Ndufa10			Ndufa10		Ndufa10		Ndufa10		Ndufa10			Ndufa10		Ndufa10		Ndufa10		Ndufa10			Ndufa10		Ndufa10		Ndufa10		Ndufa10
	Ndufa11		Ndufa11		Ndufa11		Ndufa11			Ndufa11		Ndufa11		Ndufa11		Ndufa11			Ndufa11		Ndufa11		Ndufa11		Ndufa11			Ndufa11		Ndufa11		Ndufa11		Ndufa11
	Ndufa12		Ndufa12		Ndufa12		Ndufa12			Ndufa12		Ndufa12		Ndufa12		Ndufa12			Ndufa12		Ndufa12		Ndufa12		Ndufa12			Ndufa12		Ndufa12		Ndufa12		Ndufa12
	Ndufa13		Ndufa13		Ndufa13		Ndufa13			Ndufa13		Ndufa13		Ndufa13		Ndufa13			Ndufa13		Ndufa13		Ndufa13		Ndufa13			Ndufa13		Ndufa13		Ndufa13		Ndufa13
	Ndufa2		Ndufa2		Ndufa2		Ndufa2			Ndufa2		Ndufa2		Ndufa2		Ndufa2			Ndufa2		Ndufa2		Ndufa2		Ndufa2			Ndufa2		Ndufa2		Ndufa2		Ndufa2
	Ndufa3		Ndufa3		Ndufa3		Ndufa3			Ndufa3		Ndufa3		Ndufa3		Ndufa3			Ndufa3		Ndufa3		Ndufa3		Ndufa3			Ndufa3		Ndufa3		Ndufa3		Ndufa3
	Ndufa4		Ndufa4		Ndufa4		Ndufa4			Ndufa4		Ndufa4		Ndufa4		Ndufa4			Ndufa4		Ndufa4		Ndufa4		Ndufa4			Ndufa4		Ndufa4		Ndufa4		Ndufa4
	Ndufa4l2		Ndufa4l2		Ndufa4l2		Ndufa4l2			Ndufa4l2		Ndufa4l2		Ndufa4l2		Ndufa4l2			Ndufa4l2		Ndufa4l2		Ndufa4l2		Ndufa4l2			Ndufa4l2		Ndufa4l2		Ndufa4l2		Ndufa4l2
	Ndufa5		Ndufa5		Ndufa5		Ndufa5			Ndufa5		Ndufa5		Ndufa5		Ndufa5			Ndufa5		Ndufa5		Ndufa5		Ndufa5			Ndufa5		Ndufa5		Ndufa5		Ndufa5
	Ndufa6		Ndufa6		Ndufa6		Ndufa6			Ndufa6		Ndufa6		Ndufa6		Ndufa6			Ndufa6		Ndufa6		Ndufa6		Ndufa6			Ndufa6		Ndufa6		Ndufa6		Ndufa6
	Ndufa7		Ndufa7		Ndufa7		Ndufa7			Ndufa7		Ndufa7		Ndufa7		Ndufa7			Ndufa7		Ndufa7		Ndufa7		Ndufa7			Ndufa7		Ndufa7		Ndufa7		Ndufa7
	Ndufa8		Ndufa8		Ndufa8		Ndufa8			Ndufa8		Ndufa8		Ndufa8		Ndufa8			Ndufa8		Ndufa8		Ndufa8		Ndufa8			Ndufa8		Ndufa8		Ndufa8		Ndufa8
	Ndufa9		Ndufa9		Ndufa9		Ndufa9			Ndufa9		Ndufa9		Ndufa9		Ndufa9			Ndufa9		Ndufa9		Ndufa9		Ndufa9			Ndufa9		Ndufa9		Ndufa9		Ndufa9
	Ndufab1		Ndufab1		Ndufab1		Ndufab1			Ndufab1		Ndufab1		Ndufab1		Ndufab1			Ndufab1		Ndufab1		Ndufab1		Ndufab1			Ndufab1		Ndufab1		Ndufab1		Ndufab1
	Ndufb10		Ndufb10		Ndufb10		Ndufb10			Ndufb10		Ndufb10		Ndufb10		Ndufb10			Ndufb10		Ndufb10		Ndufb10		Ndufb10			Ndufb10		Ndufb10		Ndufb10		Ndufb10
	Ndufb11		Ndufb11		Ndufb11		Ndufb11			Ndufb11		Ndufb11		Ndufb11		Ndufb11			Ndufb11		Ndufb11		Ndufb11		Ndufb11			Ndufb11		Ndufb11		Ndufb11		Ndufb11
	Ndufb2		Ndufb2		Ndufb2		Ndufb2			Ndufb2		Ndufb2		Ndufb2		Ndufb2			Ndufb2		Ndufb2		Ndufb2		Ndufb2			Ndufb2		Ndufb2		Ndufb2		Ndufb2
	Ndufb3		Ndufb3		Ndufb3		Ndufb3			Ndufb3		Ndufb3		Ndufb3		Ndufb3			Ndufb3		Ndufb3		Ndufb3		Ndufb3			Ndufb3		Ndufb3		Ndufb3		Ndufb3
	Ndufb4		Ndufb4		Ndufb4		Ndufb4			Ndufb4		Ndufb4		Ndufb4		Ndufb4			Ndufb4		Ndufb4		Ndufb4		Ndufb4			Ndufb4		Ndufb4		Ndufb4		Ndufb4
	Ndufb5		Ndufb5		Ndufb5		Ndufb5			Ndufb5		Ndufb5		Ndufb5		Ndufb5			Ndufb5		Ndufb5		Ndufb5		Ndufb5			Ndufb5		Ndufb5		Ndufb5		Ndufb5
	Ndufb6		Ndufb6		Ndufb6		Ndufb6			Ndufb6		Ndufb6		Ndufb6		Ndufb6			Ndufb6		Ndufb6		Ndufb6		Ndufb6			Ndufb6		Ndufb6		Ndufb6		Ndufb6
	Ndufb7		Ndufb7		Ndufb7		Ndufb7			Ndufb7		Ndufb7		Ndufb7		Ndufb7			Ndufb7		Ndufb7		Ndufb7		Ndufb7			Ndufb7		Ndufb7		Ndufb7		Ndufb7
	Ndufb8		Ndufb8		Ndufb8		Ndufb8			Ndufb8		Ndufb8		Ndufb8		Ndufb8			Ndufb8		Ndufb8		Ndufb8		Ndufb8			Ndufb8		Ndufb8		Ndufb8		Ndufb8
	Ndufb9		Ndufb9		Ndufb9		Ndufb9			Ndufb9		Ndufb9		Ndufb9		Ndufb9			Ndufb9		Ndufb9		Ndufb9		Ndufb9			Ndufb9		Ndufb9		Ndufb9		Ndufb9
	Ndufc1		Ndufc1		Ndufc1		Ndufc1			Ndufc1		Ndufc1		Ndufc1		Ndufc1			Ndufc1		Ndufc1		Ndufc1		Ndufc1			Ndufc1		Ndufc1		Ndufc1		Ndufc1
	Ndufc2		Ndufc2		Ndufc2		Ndufc2			Ndufc2		Ndufc2		Ndufc2		Ndufc2			Ndufc2		Ndufc2		Ndufc2		Ndufc2			Ndufc2		Ndufc2		Ndufc2		Ndufc2
	Ndufs1		Ndufs1		Ndufs1		Ndufs1			Ndufs1		Ndufs1		Ndufs1		Ndufs1			Ndufs1		Ndufs1		Ndufs1		Ndufs1			Ndufs1		Ndufs1		Ndufs1		Ndufs1
	Ndufs2		Ndufs2		Ndufs2		Ndufs2			Ndufs2		Ndufs2		Ndufs2		Ndufs2			Ndufs2		Ndufs2		Ndufs2		Ndufs2			Ndufs2		Ndufs2		Ndufs2		Ndufs2
	Ndufs3		Ndufs3		Ndufs3		Ndufs3			Ndufs3		Ndufs3		Ndufs3		Ndufs3			Ndufs3		Ndufs3		Ndufs3		Ndufs3			Ndufs3		Ndufs3		Ndufs3		Ndufs3
	Ndufs4		Ndufs4		Ndufs4		Ndufs4			Ndufs4		Ndufs4		Ndufs4		Ndufs4			Ndufs4		Ndufs4		Ndufs4		Ndufs4			Ndufs4		Ndufs4		Ndufs4		Ndufs4
	Ndufs5		Ndufs5		Ndufs5		Ndufs5			Ndufs5		Ndufs5		Ndufs5		Ndufs5			Ndufs5		Ndufs5		Ndufs5		Ndufs5			Ndufs5		Ndufs5		Ndufs5		Ndufs5
	Ndufs6		Ndufs6		Ndufs6		Ndufs6			Ndufs6		Ndufs6		Ndufs6		Ndufs6			Ndufs6		Ndufs6		Ndufs6		Ndufs6			Ndufs6		Ndufs6		Ndufs6		Ndufs6
	Ndufs7		Ndufs7		Ndufs7		Ndufs7			Ndufs7		Ndufs7		Ndufs7		Ndufs7			Ndufs7		Ndufs7		Ndufs7		Ndufs7			Ndufs7		Ndufs7		Ndufs7		Ndufs7
	Ndufs8		Ndufs8		Ndufs8		Ndufs8			Ndufs8		Ndufs8		Ndufs8		Ndufs8			Ndufs8		Ndufs8		Ndufs8		Ndufs8			Ndufs8		Ndufs8		Ndufs8		Ndufs8
	Ndufv1		Ndufv1		Ndufv1		Ndufv1			Ndufv1		Ndufv1		Ndufv1		Ndufv1			Ndufv1		Ndufv1		Ndufv1		Ndufv1			Ndufv1		Ndufv1		Ndufv1		Ndufv1
	Ndufv2		Ndufv2		Ndufv2		Ndufv2			Ndufv2		Ndufv2		Ndufv2		Ndufv2			Ndufv2		Ndufv2		Ndufv2		Ndufv2			Ndufv2		Ndufv2		Ndufv2		Ndufv2
	Ndufv3		Ndufv3		Ndufv3		Ndufv3			Ndufv3		Ndufv3		Ndufv3		Ndufv3			Ndufv3		Ndufv3		Ndufv3		Ndufv3			Ndufv3		Ndufv3		Ndufv3		Ndufv3
	Nmnat1		Nmnat1		Nmnat1		Nmnat1			Nmnat1		Nmnat1		Nmnat1		Nmnat1			Nmnat1		Nmnat1		Nmnat1		Nmnat1			Nmnat1		Nmnat1		Nmnat1		Nmnat1
	Nmnat2		Nmnat2		Nmnat2		Nmnat2			Nmnat2		Nmnat2		Nmnat2		Nmnat2			Nmnat2		Nmnat2		Nmnat2		Nmnat2			Nmnat2		Nmnat2		Nmnat2		Nmnat2
	Nmnat3		Nmnat3		Nmnat3		Nmnat3			Nmnat3		Nmnat3		Nmnat3		Nmnat3			Nmnat3		Nmnat3		Nmnat3		Nmnat3			Nmnat3		Nmnat3		Nmnat3		Nmnat3
	Nnt		Nnt		Nnt		Nnt			Nnt		Nnt		Nnt		Nnt			Nnt		Nnt		Nnt		Nnt			Nnt		Nnt		Nnt		Nnt
	Nos1		Nos1		Nos1		Nos1			Nos1		Nos1		Nos1		Nos1			Nos1		Nos1		Nos1		Nos1			Nos1		Nos1		Nos1		Nos1
	Nos2		Nos2		Nos2		Nos2			Nos2		Nos2		Nos2		Nos2			Nos2		Nos2		Nos2		Nos2			Nos2		Nos2		Nos2		Nos2
	Nos3		Nos3		Nos3		Nos3			Nos3		Nos3		Nos3		Nos3			Nos3		Nos3		Nos3		Nos3			Nos3		Nos3		Nos3		Nos3
	Nox1		Nox1		Nox1		Nox1			Nox1		Nox1		Nox1		Nox1			Nox1		Nox1		Nox1		Nox1			Nox1		Nox1		Nox1		Nox1
	Nqo1		Nqo1		Nqo1		Nqo1			Nqo1		Nqo1		Nqo1		Nqo1			Nqo1		Nqo1		Nqo1		Nqo1			Nqo1		Nqo1		Nqo1		Nqo1
	Nsdhl		Nsdhl		Nsdhl		Nsdhl			Nsdhl		Nsdhl		Nsdhl		Nsdhl			Nsdhl		Nsdhl		Nsdhl		Nsdhl			Nsdhl		Nsdhl		Nsdhl		Nsdhl
	Nudt12		Nudt12		Nudt12		Nudt12			Nudt12		Nudt12		Nudt12		Nudt12			Nudt12		Nudt12		Nudt12		Nudt12			Nudt12		Nudt12		Nudt12		Nudt12
	Nxn		Nxn		Nxn		Nxn			Nxn		Nxn		Nxn		Nxn			Nxn		Nxn		Nxn		Nxn			Nxn		Nxn		Nxn		Nxn
	Ogdh		Ogdh		Ogdh		Ogdh			Ogdh		Ogdh		Ogdh		Ogdh			Ogdh		Ogdh		Ogdh		Ogdh			Ogdh		Ogdh		Ogdh		Ogdh
	Ogdhl		Ogdhl		Ogdhl		Ogdhl			Ogdhl		Ogdhl		Ogdhl		Ogdhl			Ogdhl		Ogdhl		Ogdhl		Ogdhl			Ogdhl		Ogdhl		Ogdhl		Ogdhl
	Parp1		Parp1		Parp1		Parp1			Parp1		Parp1		Parp1		Parp1			Parp1		Parp1		Parp1		Parp1			Parp1		Parp1		Parp1		Parp1
	Parp10		Parp10		Parp10		Parp10			Parp10		Parp10		Parp10		Parp10			Parp10		Parp10		Parp10		Parp10			Parp10		Parp10		Parp10		Parp10
	Parp11		Parp11		Parp11		Parp11			Parp11		Parp11		Parp11		Parp11			Parp11		Parp11		Parp11		Parp11			Parp11		Parp11		Parp11		Parp11
	Parp12		Parp12		Parp12		Parp12			Parp12		Parp12		Parp12		Parp12			Parp12		Parp12		Parp12		Parp12			Parp12		Parp12		Parp12		Parp12
	Parp14		Parp14		Parp14		Parp14			Parp14		Parp14		Parp14		Parp14			Parp14		Parp14		Parp14		Parp14			Parp14		Parp14		Parp14		Parp14
	Parp16		Parp16		Parp16		Parp16			Parp16		Parp16		Parp16		Parp16			Parp16		Parp16		Parp16		Parp16			Parp16		Parp16		Parp16		Parp16
	Parp2		Parp2		Parp2		Parp2			Parp2		Parp2		Parp2		Parp2			Parp2		Parp2		Parp2		Parp2			Parp2		Parp2		Parp2		Parp2
	Parp3		Parp3		Parp3		Parp3			Parp3		Parp3		Parp3		Parp3			Parp3		Parp3		Parp3		Parp3			Parp3		Parp3		Parp3		Parp3
	Parp4		Parp4		Parp4		Parp4			Parp4		Parp4		Parp4		Parp4			Parp4		Parp4		Parp4		Parp4			Parp4		Parp4		Parp4		Parp4
	Parp6		Parp6		Parp6		Parp6			Parp6		Parp6		Parp6		Parp6			Parp6		Parp6		Parp6		Parp6			Parp6		Parp6		Parp6		Parp6
	Parp8		Parp8		Parp8		Parp8			Parp8		Parp8		Parp8		Parp8			Parp8		Parp8		Parp8		Parp8			Parp8		Parp8		Parp8		Parp8
	Parp9		Parp9		Parp9		Parp9			Parp9		Parp9		Parp9		Parp9			Parp9		Parp9		Parp9		Parp9			Parp9		Parp9		Parp9		Parp9
	Pdha1		Pdha1		Pdha1		Pdha1			Pdha1		Pdha1		Pdha1		Pdha1			Pdha1		Pdha1		Pdha1		Pdha1			Pdha1		Pdha1		Pdha1		Pdha1
	Pdha2		Pdha2		Pdha2		Pdha2			Pdha2		Pdha2		Pdha2		Pdha2			Pdha2		Pdha2		Pdha2		Pdha2			Pdha2		Pdha2		Pdha2		Pdha2
	Pdhb		Pdhb		Pdhb		Pdhb			Pdhb		Pdhb		Pdhb		Pdhb			Pdhb		Pdhb		Pdhb		Pdhb			Pdhb		Pdhb		Pdhb		Pdhb
	Pdhx		Pdhx		Pdhx		Pdhx			Pdhx		Pdhx		Pdhx		Pdhx			Pdhx		Pdhx		Pdhx		Pdhx			Pdhx		Pdhx		Pdhx		Pdhx
	Pecr		Pecr		Pecr		Pecr			Pecr		Pecr		Pecr		Pecr			Pecr		Pecr		Pecr		Pecr			Pecr		Pecr		Pecr		Pecr
	Pgd		Pgd		Pgd		Pgd			Pgd		Pgd		Pgd		Pgd			Pgd		Pgd		Pgd		Pgd			Pgd		Pgd		Pgd		Pgd
	Phgdh		Phgdh		Phgdh		Phgdh			Phgdh		Phgdh		Phgdh		Phgdh			Phgdh		Phgdh		Phgdh		Phgdh			Phgdh		Phgdh		Phgdh		Phgdh
	Phpt1		Phpt1		Phpt1		Phpt1			Phpt1		Phpt1		Phpt1		Phpt1			Phpt1		Phpt1		Phpt1		Phpt1			Phpt1		Phpt1		Phpt1		Phpt1
	Por		Por		Por		Por			Por		Por		Por		Por			Por		Por		Por		Por			Por		Por		Por		Por
	Prodh		Prodh		Prodh		Prodh			Prodh		Prodh		Prodh		Prodh			Prodh		Prodh		Prodh		Prodh			Prodh		Prodh		Prodh		Prodh
	Ptgr1		Ptgr1		Ptgr1		Ptgr1			Ptgr1		Ptgr1		Ptgr1		Ptgr1			Ptgr1		Ptgr1		Ptgr1		Ptgr1			Ptgr1		Ptgr1		Ptgr1		Ptgr1
	Ptgr2		Ptgr2		Ptgr2		Ptgr2			Ptgr2		Ptgr2		Ptgr2		Ptgr2			Ptgr2		Ptgr2		Ptgr2		Ptgr2			Ptgr2		Ptgr2		Ptgr2		Ptgr2
	Pycr1		Pycr1		Pycr1		Pycr1			Pycr1		Pycr1		Pycr1		Pycr1			Pycr1		Pycr1		Pycr1		Pycr1			Pycr1		Pycr1		Pycr1		Pycr1
	Pycr2		Pycr2		Pycr2		Pycr2			Pycr2		Pycr2		Pycr2		Pycr2			Pycr2		Pycr2		Pycr2		Pycr2			Pycr2		Pycr2		Pycr2		Pycr2
	Pycrl		Pycrl		Pycrl		Pycrl			Pycrl		Pycrl		Pycrl		Pycrl			Pycrl		Pycrl		Pycrl		Pycrl			Pycrl		Pycrl		Pycrl		Pycrl
	Qdpr		Qdpr		Qdpr		Qdpr			Qdpr		Qdpr		Qdpr		Qdpr			Qdpr		Qdpr		Qdpr		Qdpr			Qdpr		Qdpr		Qdpr		Qdpr
	Rdh1		Rdh1		Rdh1		Rdh1			Rdh1		Rdh1		Rdh1		Rdh1			Rdh1		Rdh1		Rdh1		Rdh1			Rdh1		Rdh1		Rdh1		Rdh1
	Rdh10		Rdh10		Rdh10		Rdh10			Rdh10		Rdh10		Rdh10		Rdh10			Rdh10		Rdh10		Rdh10		Rdh10			Rdh10		Rdh10		Rdh10		Rdh10
	Rdh11		Rdh11		Rdh11		Rdh11			Rdh11		Rdh11		Rdh11		Rdh11			Rdh11		Rdh11		Rdh11		Rdh11			Rdh11		Rdh11		Rdh11		Rdh11
	Rdh12		Rdh12		Rdh12		Rdh12			Rdh12		Rdh12		Rdh12		Rdh12			Rdh12		Rdh12		Rdh12		Rdh12			Rdh12		Rdh12		Rdh12		Rdh12
	Rdh13		Rdh13		Rdh13		Rdh13			Rdh13		Rdh13		Rdh13		Rdh13			Rdh13		Rdh13		Rdh13		Rdh13			Rdh13		Rdh13		Rdh13		Rdh13
	Rdh14		Rdh14		Rdh14		Rdh14			Rdh14		Rdh14		Rdh14		Rdh14			Rdh14		Rdh14		Rdh14		Rdh14			Rdh14		Rdh14		Rdh14		Rdh14
	Rdh16		Rdh16		Rdh16		Rdh16			Rdh16		Rdh16		Rdh16		Rdh16			Rdh16		Rdh16		Rdh16		Rdh16			Rdh16		Rdh16		Rdh16		Rdh16
	Rdh16f2		Rdh16f2		Rdh16f2		Rdh16f2			Rdh16f2		Rdh16f2		Rdh16f2		Rdh16f2			Rdh16f2		Rdh16f2		Rdh16f2		Rdh16f2			Rdh16f2		Rdh16f2		Rdh16f2		Rdh16f2
	Rdh19		Rdh19		Rdh19		Rdh19			Rdh19		Rdh19		Rdh19		Rdh19			Rdh19		Rdh19		Rdh19		Rdh19			Rdh19		Rdh19		Rdh19		Rdh19
	Rdh5		Rdh5		Rdh5		Rdh5			Rdh5		Rdh5		Rdh5		Rdh5			Rdh5		Rdh5		Rdh5		Rdh5			Rdh5		Rdh5		Rdh5		Rdh5
	Rdh7		Rdh7		Rdh7		Rdh7			Rdh7		Rdh7		Rdh7		Rdh7			Rdh7		Rdh7		Rdh7		Rdh7			Rdh7		Rdh7		Rdh7		Rdh7
	Rdh8		Rdh8		Rdh8		Rdh8			Rdh8		Rdh8		Rdh8		Rdh8			Rdh8		Rdh8		Rdh8		Rdh8			Rdh8		Rdh8		Rdh8		Rdh8
	Rdh9		Rdh9		Rdh9		Rdh9			Rdh9		Rdh9		Rdh9		Rdh9			Rdh9		Rdh9		Rdh9		Rdh9			Rdh9		Rdh9		Rdh9		Rdh9
	Sc5d		Sc5d		Sc5d		Sc5d			Sc5d		Sc5d		Sc5d		Sc5d			Sc5d		Sc5d		Sc5d		Sc5d			Sc5d		Sc5d		Sc5d		Sc5d
	Sccpdh		Sccpdh		Sccpdh		Sccpdh			Sccpdh		Sccpdh		Sccpdh		Sccpdh			Sccpdh		Sccpdh		Sccpdh		Sccpdh			Sccpdh		Sccpdh		Sccpdh		Sccpdh
	Sdr16c5		Sdr16c5		Sdr16c5		Sdr16c5			Sdr16c5		Sdr16c5		Sdr16c5		Sdr16c5			Sdr16c5		Sdr16c5		Sdr16c5		Sdr16c5			Sdr16c5		Sdr16c5		Sdr16c5		Sdr16c5
	Sirt1		Sirt1		Sirt1		Sirt1			Sirt1		Sirt1		Sirt1		Sirt1			Sirt1		Sirt1		Sirt1		Sirt1			Sirt1		Sirt1		Sirt1		Sirt1
	Sirt2		Sirt2		Sirt2		Sirt2			Sirt2		Sirt2		Sirt2		Sirt2			Sirt2		Sirt2		Sirt2		Sirt2			Sirt2		Sirt2		Sirt2		Sirt2
	Sirt3		Sirt3		Sirt3		Sirt3			Sirt3		Sirt3		Sirt3		Sirt3			Sirt3		Sirt3		Sirt3		Sirt3			Sirt3		Sirt3		Sirt3		Sirt3
	Sirt4		Sirt4		Sirt4		Sirt4			Sirt4		Sirt4		Sirt4		Sirt4			Sirt4		Sirt4		Sirt4		Sirt4			Sirt4		Sirt4		Sirt4		Sirt4
	Sirt5		Sirt5		Sirt5		Sirt5			Sirt5		Sirt5		Sirt5		Sirt5			Sirt5		Sirt5		Sirt5		Sirt5			Sirt5		Sirt5		Sirt5		Sirt5
	Sirt6		Sirt6		Sirt6		Sirt6			Sirt6		Sirt6		Sirt6		Sirt6			Sirt6		Sirt6		Sirt6		Sirt6			Sirt6		Sirt6		Sirt6		Sirt6
	Sirt7		Sirt7		Sirt7		Sirt7			Sirt7		Sirt7		Sirt7		Sirt7			Sirt7		Sirt7		Sirt7		Sirt7			Sirt7		Sirt7		Sirt7		Sirt7
	Sord		Sord		Sord		Sord			Sord		Sord		Sord		Sord			Sord		Sord		Sord		Sord			Sord		Sord		Sord		Sord
	Spr		Spr		Spr		Spr			Spr		Spr		Spr		Spr			Spr		Spr		Spr		Spr			Spr		Spr		Spr		Spr
	Sqle		Sqle		Sqle		Sqle			Sqle		Sqle		Sqle		Sqle			Sqle		Sqle		Sqle		Sqle			Sqle		Sqle		Sqle		Sqle
	Srd5a1		Srd5a1		Srd5a1		Srd5a1			Srd5a1		Srd5a1		Srd5a1		Srd5a1			Srd5a1		Srd5a1		Srd5a1		Srd5a1			Srd5a1		Srd5a1		Srd5a1		Srd5a1
	Srd5a2		Srd5a2		Srd5a2		Srd5a2			Srd5a2		Srd5a2		Srd5a2		Srd5a2			Srd5a2		Srd5a2		Srd5a2		Srd5a2			Srd5a2		Srd5a2		Srd5a2		Srd5a2
	Srd5a3		Srd5a3		Srd5a3		Srd5a3			Srd5a3		Srd5a3		Srd5a3		Srd5a3			Srd5a3		Srd5a3		Srd5a3		Srd5a3			Srd5a3		Srd5a3		Srd5a3		Srd5a3
	Steap1		Steap1		Steap1		Steap1			Steap1		Steap1		Steap1		Steap1			Steap1		Steap1		Steap1		Steap1			Steap1		Steap1		Steap1		Steap1
	Steap2		Steap2		Steap2		Steap2			Steap2		Steap2		Steap2		Steap2			Steap2		Steap2		Steap2		Steap2			Steap2		Steap2		Steap2		Steap2
	Steap3		Steap3		Steap3		Steap3			Steap3		Steap3		Steap3		Steap3			Steap3		Steap3		Steap3		Steap3			Steap3		Steap3		Steap3		Steap3
	Steap4		Steap4		Steap4		Steap4			Steap4		Steap4		Steap4		Steap4			Steap4		Steap4		Steap4		Steap4			Steap4		Steap4		Steap4		Steap4
	Tecr		Tecr		Tecr		Tecr			Tecr		Tecr		Tecr		Tecr			Tecr		Tecr		Tecr		Tecr			Tecr		Tecr		Tecr		Tecr
	Tiparp		Tiparp		Tiparp		Tiparp			Tiparp		Tiparp		Tiparp		Tiparp			Tiparp		Tiparp		Tiparp		Tiparp			Tiparp		Tiparp		Tiparp		Tiparp
	Tm7sf2		Tm7sf2		Tm7sf2		Tm7sf2			Tm7sf2		Tm7sf2		Tm7sf2		Tm7sf2			Tm7sf2		Tm7sf2		Tm7sf2		Tm7sf2			Tm7sf2		Tm7sf2		Tm7sf2		Tm7sf2
	Tnks		Tnks		Tnks		Tnks			Tnks		Tnks		Tnks		Tnks			Tnks		Tnks		Tnks		Tnks			Tnks		Tnks		Tnks		Tnks
	Tnks2		Tnks2		Tnks2		Tnks2			Tnks2		Tnks2		Tnks2		Tnks2			Tnks2		Tnks2		Tnks2		Tnks2			Tnks2		Tnks2		Tnks2		Tnks2
	Trpt1		Trpt1		Trpt1		Trpt1			Trpt1		Trpt1		Trpt1		Trpt1			Trpt1		Trpt1		Trpt1		Trpt1			Trpt1		Trpt1		Trpt1		Trpt1
	Tsta3		Tsta3		Tsta3		Tsta3			Tsta3		Tsta3		Tsta3		Tsta3			Tsta3		Tsta3		Tsta3		Tsta3			Tsta3		Tsta3		Tsta3		Tsta3
	Txnrd1		Txnrd1		Txnrd1		Txnrd1			Txnrd1		Txnrd1		Txnrd1		Txnrd1			Txnrd1		Txnrd1		Txnrd1		Txnrd1			Txnrd1		Txnrd1		Txnrd1		Txnrd1
	Txnrd2		Txnrd2		Txnrd2		Txnrd2			Txnrd2		Txnrd2		Txnrd2		Txnrd2			Txnrd2		Txnrd2		Txnrd2		Txnrd2			Txnrd2		Txnrd2		Txnrd2		Txnrd2
	Txnrd3		Txnrd3		Txnrd3		Txnrd3			Txnrd3		Txnrd3		Txnrd3		Txnrd3			Txnrd3		Txnrd3		Txnrd3		Txnrd3			Txnrd3		Txnrd3		Txnrd3		Txnrd3
	Tyr		Tyr		Tyr		Tyr			Tyr		Tyr		Tyr		Tyr			Tyr		Tyr		Tyr		Tyr			Tyr		Tyr		Tyr		Tyr
	Ugdh		Ugdh		Ugdh		Ugdh			Ugdh		Ugdh		Ugdh		Ugdh			Ugdh		Ugdh		Ugdh		Ugdh			Ugdh		Ugdh		Ugdh		Ugdh
	Xdh		Xdh		Xdh		Xdh			Xdh		Xdh		Xdh		Xdh			Xdh		Xdh		Xdh		Xdh			Xdh		Xdh		Xdh		Xdh
	Zadh2		Zadh2		Zadh2		Zadh2			Zadh2		Zadh2		Zadh2		Zadh2			Zadh2		Zadh2		Zadh2		Zadh2			Zadh2		Zadh2		Zadh2		Zadh2
	.	.	.	.	.	.	.	.	.	.	.	.	.	.	.	.	.	.	.	.	.	.	.	.	.	.	.	.	.	.	.	.	.	.	.
				Purine gene set																		Purine gene set									Purine gene set
	LFD Fasted KO/WT (metabolic genes)									HFD Fasted KO/WT (metabolic genes)									LFD Fed KO/WT (metabolic genes)									HFD Fed KO/WT (metabolic genes)
	Upregulated				Downregulated					Upregulated				Downregulated					Upregulated				Downregulated					Upregulated				Downregulated
	DeSeq	FC	Voom	FC	DeSeq	FC	Voom	FC		DeSeq	FC	Voom	FC	DeSeq	FC	Voom	FC		DeSeq	FC	Voom	FC	DeSeq	FC	Voom	FC		DeSeq	FC	Voom	FC	DeSeq	FC	Voom	FC
	Gm21685		Gm21685		Gm21685		Gm21685			Gm21685		Gm21685		Gm21685		Gm21685			Gm21685		Gm21685		Gm21685		Gm21685			Gm21685		Gm21685		Gm21685		Gm21685
	LOC100862456		LOC100862456		LOC100862456		LOC100862456			LOC100862456		LOC100862456		LOC100862456		LOC100862456			LOC100862456		LOC100862456		LOC100862456		LOC100862456			LOC100862456		LOC100862456		LOC100862456		LOC100862456
	Ak6		Ak6		Ak6		Ak6			Ak6		Ak6		Ak6		Ak6			Ak6		Ak6		Ak6		Ak6			Ak6		Ak6		Ak6		Ak6
	LOC102641086		LOC102641086		LOC102641086		LOC102641086			LOC102641086		LOC102641086		LOC102641086		LOC102641086			LOC102641086		LOC102641086		LOC102641086		LOC102641086			LOC102641086		LOC102641086		LOC102641086		LOC102641086
	Nt5m		Nt5m		Nt5m		Nt5m			Nt5m		Nt5m		Nt5m		Nt5m			Nt5m		Nt5m		Nt5m		Nt5m			Nt5m		Nt5m		Nt5m		Nt5m
	Adcy4		Adcy4		Adcy4		Adcy4			Adcy4		Adcy4		Adcy4		Adcy4			Adcy4		Adcy4		Adcy4		Adcy4			Adcy4		Adcy4		Adcy4		Adcy4
	Adcy3		Adcy3		Adcy3		Adcy3			Adcy3		Adcy3		Adcy3		Adcy3			Adcy3		Adcy3		Adcy3		Adcy3			Adcy3		Adcy3		Adcy3		Adcy3
	Gmpr2		Gmpr2		Gmpr2		Gmpr2			Gmpr2		Gmpr2		Gmpr2		Gmpr2			Gmpr2		Gmpr2		Gmpr2		Gmpr2			Gmpr2		Gmpr2		Gmpr2		Gmpr2
	Nt5c3		Nt5c3		Nt5c3		Nt5c3			Nt5c3		Nt5c3		Nt5c3		Nt5c3			Nt5c3		Nt5c3		Nt5c3		Nt5c3			Nt5c3		Nt5c3		Nt5c3		Nt5c3
	Atic		Atic		Atic		Atic			Atic		Atic		Atic		Atic			Atic		Atic		Atic		Atic			Atic		Atic		Atic		Atic
	Ampd2		Ampd2		Ampd2		Ampd2			Ampd2		Ampd2		Ampd2		Ampd2			Ampd2		Ampd2		Ampd2		Ampd2			Ampd2		Ampd2		Ampd2		Ampd2
	Pde4c		Pde4c		Pde4c		Pde4c			Pde4c		Pde4c		Pde4c		Pde4c			Pde4c		Pde4c		Pde4c		Pde4c			Pde4c		Pde4c		Pde4c		Pde4c
	Prps2		Prps2		Prps2		Prps2			Prps2		Prps2		Prps2		Prps2			Prps2		Prps2		Prps2		Prps2			Prps2		Prps2		Prps2		Prps2
	Pde6c		Pde6c		Pde6c		Pde6c			Pde6c		Pde6c		Pde6c		Pde6c			Pde6c		Pde6c		Pde6c		Pde6c			Pde6c		Pde6c		Pde6c		Pde6c
	Ada		Ada		Ada		Ada			Ada		Ada		Ada		Ada			Ada		Ada		Ada		Ada			Ada		Ada		Ada		Ada
	Adcy6		Adcy6		Adcy6		Adcy6			Adcy6		Adcy6		Adcy6		Adcy6			Adcy6		Adcy6		Adcy6		Adcy6			Adcy6		Adcy6		Adcy6		Adcy6
	Adcy7		Adcy7		Adcy7		Adcy7			Adcy7		Adcy7		Adcy7		Adcy7			Adcy7		Adcy7		Adcy7		Adcy7			Adcy7		Adcy7		Adcy7		Adcy7
	Adcy8		Adcy8		Adcy8		Adcy8			Adcy8		Adcy8		Adcy8		Adcy8			Adcy8		Adcy8		Adcy8		Adcy8			Adcy8		Adcy8		Adcy8		Adcy8
	Adcy9		Adcy9		Adcy9		Adcy9			Adcy9		Adcy9		Adcy9		Adcy9			Adcy9		Adcy9		Adcy9		Adcy9			Adcy9		Adcy9		Adcy9		Adcy9
	Adk		Adk		Adk		Adk			Adk		Adk		Adk		Adk			Adk		Adk		Adk		Adk			Adk		Adk		Adk		Adk
	Adsl		Adsl		Adsl		Adsl			Adsl		Adsl		Adsl		Adsl			Adsl		Adsl		Adsl		Adsl			Adsl		Adsl		Adsl		Adsl
	Adssl1		Adssl1		Adssl1		Adssl1			Adssl1		Adssl1		Adssl1		Adssl1			Adssl1		Adssl1		Adssl1		Adssl1			Adssl1		Adssl1		Adssl1		Adssl1
	Adss		Adss		Adss		Adss			Adss		Adss		Adss		Adss			Adss		Adss		Adss		Adss			Adss		Adss		Adss		Adss
	Ak1		Ak1		Ak1		Ak1			Ak1		Ak1		Ak1		Ak1			Ak1		Ak1		Ak1		Ak1			Ak1		Ak1		Ak1		Ak1
	Ak2		Ak2		Ak2		Ak2			Ak2		Ak2		Ak2		Ak2			Ak2		Ak2		Ak2		Ak2			Ak2		Ak2		Ak2		Ak2
	Ak4		Ak4		Ak4		Ak4			Ak4		Ak4		Ak4		Ak4			Ak4		Ak4		Ak4		Ak4			Ak4		Ak4		Ak4		Ak4
	Ampd3		Ampd3		Ampd3		Ampd3			Ampd3		Ampd3		Ampd3		Ampd3			Ampd3		Ampd3		Ampd3		Ampd3			Ampd3		Ampd3		Ampd3		Ampd3
	Aprt		Aprt		Aprt		Aprt			Aprt		Aprt		Aprt		Aprt			Aprt		Aprt		Aprt		Aprt			Aprt		Aprt		Aprt		Aprt
	Entpd1		Entpd1		Entpd1		Entpd1			Entpd1		Entpd1		Entpd1		Entpd1			Entpd1		Entpd1		Entpd1		Entpd1			Entpd1		Entpd1		Entpd1		Entpd1
	Entpd2		Entpd2		Entpd2		Entpd2			Entpd2		Entpd2		Entpd2		Entpd2			Entpd2		Entpd2		Entpd2		Entpd2			Entpd2		Entpd2		Entpd2		Entpd2
	Entpd6		Entpd6		Entpd6		Entpd6			Entpd6		Entpd6		Entpd6		Entpd6			Entpd6		Entpd6		Entpd6		Entpd6			Entpd6		Entpd6		Entpd6		Entpd6
	Entpd5		Entpd5		Entpd5		Entpd5			Entpd5		Entpd5		Entpd5		Entpd5			Entpd5		Entpd5		Entpd5		Entpd5			Entpd5		Entpd5		Entpd5		Entpd5
	Dck		Dck		Dck		Dck			Dck		Dck		Dck		Dck			Dck		Dck		Dck		Dck			Dck		Dck		Dck		Dck
	Fhit		Fhit		Fhit		Fhit			Fhit		Fhit		Fhit		Fhit			Fhit		Fhit		Fhit		Fhit			Fhit		Fhit		Fhit		Fhit
	Gart		Gart		Gart		Gart			Gart		Gart		Gart		Gart			Gart		Gart		Gart		Gart			Gart		Gart		Gart		Gart
	Gda		Gda		Gda		Gda			Gda		Gda		Gda		Gda			Gda		Gda		Gda		Gda			Gda		Gda		Gda		Gda
	Gucy2c		Gucy2c		Gucy2c		Gucy2c			Gucy2c		Gucy2c		Gucy2c		Gucy2c			Gucy2c		Gucy2c		Gucy2c		Gucy2c			Gucy2c		Gucy2c		Gucy2c		Gucy2c
	Gucy2d		Gucy2d		Gucy2d		Gucy2d			Gucy2d		Gucy2d		Gucy2d		Gucy2d			Gucy2d		Gucy2d		Gucy2d		Gucy2d			Gucy2d		Gucy2d		Gucy2d		Gucy2d
	Gucy2e		Gucy2e		Gucy2e		Gucy2e			Gucy2e		Gucy2e		Gucy2e		Gucy2e			Gucy2e		Gucy2e		Gucy2e		Gucy2e			Gucy2e		Gucy2e		Gucy2e		Gucy2e
	Guk1		Guk1		Guk1		Guk1			Guk1		Guk1		Guk1		Guk1			Guk1		Guk1		Guk1		Guk1			Guk1		Guk1		Guk1		Guk1
	Hprt		Hprt		Hprt		Hprt			Hprt		Hprt		Hprt		Hprt			Hprt		Hprt		Hprt		Hprt			Hprt		Hprt		Hprt		Hprt
	Itpa		Itpa		Itpa		Itpa			Itpa		Itpa		Itpa		Itpa			Itpa		Itpa		Itpa		Itpa			Itpa		Itpa		Itpa		Itpa
	Nme7		Nme7		Nme7		Nme7			Nme7		Nme7		Nme7		Nme7			Nme7		Nme7		Nme7		Nme7			Nme7		Nme7		Nme7		Nme7
	Nme1		Nme1		Nme1		Nme1			Nme1		Nme1		Nme1		Nme1			Nme1		Nme1		Nme1		Nme1			Nme1		Nme1		Nme1		Nme1
	Nme2		Nme2		Nme2		Nme2			Nme2		Nme2		Nme2		Nme2			Nme2		Nme2		Nme2		Nme2			Nme2		Nme2		Nme2		Nme2
	Npr1		Npr1		Npr1		Npr1			Npr1		Npr1		Npr1		Npr1			Npr1		Npr1		Npr1		Npr1			Npr1		Npr1		Npr1		Npr1
	Pde1a		Pde1a		Pde1a		Pde1a			Pde1a		Pde1a		Pde1a		Pde1a			Pde1a		Pde1a		Pde1a		Pde1a			Pde1a		Pde1a		Pde1a		Pde1a
	Pde1b		Pde1b		Pde1b		Pde1b			Pde1b		Pde1b		Pde1b		Pde1b			Pde1b		Pde1b		Pde1b		Pde1b			Pde1b		Pde1b		Pde1b		Pde1b
	Pde1c		Pde1c		Pde1c		Pde1c			Pde1c		Pde1c		Pde1c		Pde1c			Pde1c		Pde1c		Pde1c		Pde1c			Pde1c		Pde1c		Pde1c		Pde1c
	Pde3b		Pde3b		Pde3b		Pde3b			Pde3b		Pde3b		Pde3b		Pde3b			Pde3b		Pde3b		Pde3b		Pde3b			Pde3b		Pde3b		Pde3b		Pde3b
	Pde4a		Pde4a		Pde4a		Pde4a			Pde4a		Pde4a		Pde4a		Pde4a			Pde4a		Pde4a		Pde4a		Pde4a			Pde4a		Pde4a		Pde4a		Pde4a
	Pde4b		Pde4b		Pde4b		Pde4b			Pde4b		Pde4b		Pde4b		Pde4b			Pde4b		Pde4b		Pde4b		Pde4b			Pde4b		Pde4b		Pde4b		Pde4b
	Pde6d		Pde6d		Pde6d		Pde6d			Pde6d		Pde6d		Pde6d		Pde6d			Pde6d		Pde6d		Pde6d		Pde6d			Pde6d		Pde6d		Pde6d		Pde6d
	Pde7a		Pde7a		Pde7a		Pde7a			Pde7a		Pde7a		Pde7a		Pde7a			Pde7a		Pde7a		Pde7a		Pde7a			Pde7a		Pde7a		Pde7a		Pde7a
	Pde8a		Pde8a		Pde8a		Pde8a			Pde8a		Pde8a		Pde8a		Pde8a			Pde8a		Pde8a		Pde8a		Pde8a			Pde8a		Pde8a		Pde8a		Pde8a
	Pde9a		Pde9a		Pde9a		Pde9a			Pde9a		Pde9a		Pde9a		Pde9a			Pde9a		Pde9a		Pde9a		Pde9a			Pde9a		Pde9a		Pde9a		Pde9a
	Pde6b		Pde6b		Pde6b		Pde6b			Pde6b		Pde6b		Pde6b		Pde6b			Pde6b		Pde6b		Pde6b		Pde6b			Pde6b		Pde6b		Pde6b		Pde6b
	Pde6g		Pde6g		Pde6g		Pde6g			Pde6g		Pde6g		Pde6g		Pde6g			Pde6g		Pde6g		Pde6g		Pde6g			Pde6g		Pde6g		Pde6g		Pde6g
	Enpp1		Enpp1		Enpp1		Enpp1			Enpp1		Enpp1		Enpp1		Enpp1			Enpp1		Enpp1		Enpp1		Enpp1			Enpp1		Enpp1		Enpp1		Enpp1
	Pkm		Pkm		Pkm		Pkm			Pkm		Pkm		Pkm		Pkm			Pkm		Pkm		Pkm		Pkm			Pkm		Pkm		Pkm		Pkm
	Pklr		Pklr		Pklr		Pklr			Pklr		Pklr		Pklr		Pklr			Pklr		Pklr		Pklr		Pklr			Pklr		Pklr		Pklr		Pklr
	Pnp		Pnp		Pnp		Pnp			Pnp		Pnp		Pnp		Pnp			Pnp		Pnp		Pnp		Pnp			Pnp		Pnp		Pnp		Pnp
	Pola1		Pola1		Pola1		Pola1			Pola1		Pola1		Pola1		Pola1			Pola1		Pola1		Pola1		Pola1			Pola1		Pola1		Pola1		Pola1
	Pola2		Pola2		Pola2		Pola2			Pola2		Pola2		Pola2		Pola2			Pola2		Pola2		Pola2		Pola2			Pola2		Pola2		Pola2		Pola2
	Pold1		Pold1		Pold1		Pold1			Pold1		Pold1		Pold1		Pold1			Pold1		Pold1		Pold1		Pold1			Pold1		Pold1		Pold1		Pold1
	Pold2		Pold2		Pold2		Pold2			Pold2		Pold2		Pold2		Pold2			Pold2		Pold2		Pold2		Pold2			Pold2		Pold2		Pold2		Pold2
	Pole		Pole		Pole		Pole			Pole		Pole		Pole		Pole			Pole		Pole		Pole		Pole			Pole		Pole		Pole		Pole
	Pole2		Pole2		Pole2		Pole2			Pole2		Pole2		Pole2		Pole2			Pole2		Pole2		Pole2		Pole2			Pole2		Pole2		Pole2		Pole2
	Prim1		Prim1		Prim1		Prim1			Prim1		Prim1		Prim1		Prim1			Prim1		Prim1		Prim1		Prim1			Prim1		Prim1		Prim1		Prim1
	Prim2		Prim2		Prim2		Prim2			Prim2		Prim2		Prim2		Prim2			Prim2		Prim2		Prim2		Prim2			Prim2		Prim2		Prim2		Prim2
	Prps1		Prps1		Prps1		Prps1			Prps1		Prps1		Prps1		Prps1			Prps1		Prps1		Prps1		Prps1			Prps1		Prps1		Prps1		Prps1
	Polr1c		Polr1c		Polr1c		Polr1c			Polr1c		Polr1c		Polr1c		Polr1c			Polr1c		Polr1c		Polr1c		Polr1c			Polr1c		Polr1c		Polr1c		Polr1c
	Polr1b		Polr1b		Polr1b		Polr1b			Polr1b		Polr1b		Polr1b		Polr1b			Polr1b		Polr1b		Polr1b		Polr1b			Polr1b		Polr1b		Polr1b		Polr1b
	Polr1d		Polr1d		Polr1d		Polr1d			Polr1d		Polr1d		Polr1d		Polr1d			Polr1d		Polr1d		Polr1d		Polr1d			Polr1d		Polr1d		Polr1d		Polr1d
	Polr1a		Polr1a		Polr1a		Polr1a			Polr1a		Polr1a		Polr1a		Polr1a			Polr1a		Polr1a		Polr1a		Polr1a			Polr1a		Polr1a		Polr1a		Polr1a
	Polr2a		Polr2a		Polr2a		Polr2a			Polr2a		Polr2a		Polr2a		Polr2a			Polr2a		Polr2a		Polr2a		Polr2a			Polr2a		Polr2a		Polr2a		Polr2a
	Polr2c		Polr2c		Polr2c		Polr2c			Polr2c		Polr2c		Polr2c		Polr2c			Polr2c		Polr2c		Polr2c		Polr2c			Polr2c		Polr2c		Polr2c		Polr2c
	Polr2j		Polr2j		Polr2j		Polr2j			Polr2j		Polr2j		Polr2j		Polr2j			Polr2j		Polr2j		Polr2j		Polr2j			Polr2j		Polr2j		Polr2j		Polr2j
	Rrm1		Rrm1		Rrm1		Rrm1			Rrm1		Rrm1		Rrm1		Rrm1			Rrm1		Rrm1		Rrm1		Rrm1			Rrm1		Rrm1		Rrm1		Rrm1
	Rrm2		Rrm2		Rrm2		Rrm2			Rrm2		Rrm2		Rrm2		Rrm2			Rrm2		Rrm2		Rrm2		Rrm2			Rrm2		Rrm2		Rrm2		Rrm2
	Pde2a		Pde2a		Pde2a		Pde2a			Pde2a		Pde2a		Pde2a		Pde2a			Pde2a		Pde2a		Pde2a		Pde2a			Pde2a		Pde2a		Pde2a		Pde2a
	Enpp3		Enpp3		Enpp3		Enpp3			Enpp3		Enpp3		Enpp3		Enpp3			Enpp3		Enpp3		Enpp3		Enpp3			Enpp3		Enpp3		Enpp3		Enpp3
	Adcy2		Adcy2		Adcy2		Adcy2			Adcy2		Adcy2		Adcy2		Adcy2			Adcy2		Adcy2		Adcy2		Adcy2			Adcy2		Adcy2		Adcy2		Adcy2
	Entpd3		Entpd3		Entpd3		Entpd3			Entpd3		Entpd3		Entpd3		Entpd3			Entpd3		Entpd3		Entpd3		Entpd3			Entpd3		Entpd3		Entpd3		Entpd3
	Pde8b		Pde8b		Pde8b		Pde8b			Pde8b		Pde8b		Pde8b		Pde8b			Pde8b		Pde8b		Pde8b		Pde8b			Pde8b		Pde8b		Pde8b		Pde8b
	Polr3a		Polr3a		Polr3a		Polr3a			Polr3a		Polr3a		Polr3a		Polr3a			Polr3a		Polr3a		Polr3a		Polr3a			Polr3a		Polr3a		Polr3a		Polr3a
	Uox		Uox		Uox		Uox			Uox		Uox		Uox		Uox			Uox		Uox		Uox		Uox			Uox		Uox		Uox		Uox
	Adcy5		Adcy5		Adcy5		Adcy5			Adcy5		Adcy5		Adcy5		Adcy5			Adcy5		Adcy5		Adcy5		Adcy5			Adcy5		Adcy5		Adcy5		Adcy5
	Xdh		Xdh		Xdh		Xdh			Xdh		Xdh		Xdh		Xdh			Xdh		Xdh		Xdh		Xdh			Xdh		Xdh		Xdh		Xdh
	Enpp4		Enpp4		Enpp4		Enpp4			Enpp4		Enpp4		Enpp4		Enpp4			Enpp4		Enpp4		Enpp4		Enpp4			Enpp4		Enpp4		Enpp4		Enpp4
	Pde6a		Pde6a		Pde6a		Pde6a			Pde6a		Pde6a		Pde6a		Pde6a			Pde6a		Pde6a		Pde6a		Pde6a			Pde6a		Pde6a		Pde6a		Pde6a
	Gmps		Gmps		Gmps		Gmps			Gmps		Gmps		Gmps		Gmps			Gmps		Gmps		Gmps		Gmps			Gmps		Gmps		Gmps		Gmps
	Prune		Prune		Prune		Prune			Prune		Prune		Prune		Prune			Prune		Prune		Prune		Prune			Prune		Prune		Prune		Prune
	Ampd1		Ampd1		Ampd1		Ampd1			Ampd1		Ampd1		Ampd1		Ampd1			Ampd1		Ampd1		Ampd1		Ampd1			Ampd1		Ampd1		Ampd1		Ampd1
	Ak5		Ak5		Ak5		Ak5			Ak5		Ak5		Ak5		Ak5			Ak5		Ak5		Ak5		Ak5			Ak5		Ak5		Ak5		Ak5
	Npr2		Npr2		Npr2		Npr2			Npr2		Npr2		Npr2		Npr2			Npr2		Npr2		Npr2		Npr2			Npr2		Npr2		Npr2		Npr2
	Nt5c1a		Nt5c1a		Nt5c1a		Nt5c1a			Nt5c1a		Nt5c1a		Nt5c1a		Nt5c1a			Nt5c1a		Nt5c1a		Nt5c1a		Nt5c1a			Nt5c1a		Nt5c1a		Nt5c1a		Nt5c1a
	Ppat		Ppat		Ppat		Ppat			Ppat		Ppat		Ppat		Ppat			Ppat		Ppat		Ppat		Ppat			Ppat		Ppat		Ppat		Ppat
	Polr2b		Polr2b		Polr2b		Polr2b			Polr2b		Polr2b		Polr2b		Polr2b			Polr2b		Polr2b		Polr2b		Polr2b			Polr2b		Polr2b		Polr2b		Polr2b
	Urad		Urad		Urad		Urad			Urad		Urad		Urad		Urad			Urad		Urad		Urad		Urad			Urad		Urad		Urad		Urad
	Gucy1a2		Gucy1a2		Gucy1a2		Gucy1a2			Gucy1a2		Gucy1a2		Gucy1a2		Gucy1a2			Gucy1a2		Gucy1a2		Gucy1a2		Gucy1a2			Gucy1a2		Gucy1a2		Gucy1a2		Gucy1a2
	Pfas		Pfas		Pfas		Pfas			Pfas		Pfas		Pfas		Pfas			Pfas		Pfas		Pfas		Pfas			Pfas		Pfas		Pfas		Pfas
	Pde4d		Pde4d		Pde4d		Pde4d			Pde4d		Pde4d		Pde4d		Pde4d			Pde4d		Pde4d		Pde4d		Pde4d			Pde4d		Pde4d		Pde4d		Pde4d
	Gucy1b2		Gucy1b2		Gucy1b2		Gucy1b2			Gucy1b2		Gucy1b2		Gucy1b2		Gucy1b2			Gucy1b2		Gucy1b2		Gucy1b2		Gucy1b2			Gucy1b2		Gucy1b2		Gucy1b2		Gucy1b2
	Impdh1		Impdh1		Impdh1		Impdh1			Impdh1		Impdh1		Impdh1		Impdh1			Impdh1		Impdh1		Impdh1		Impdh1			Impdh1		Impdh1		Impdh1		Impdh1
	Impdh2		Impdh2		Impdh2		Impdh2			Impdh2		Impdh2		Impdh2		Impdh2			Impdh2		Impdh2		Impdh2		Impdh2			Impdh2		Impdh2		Impdh2		Impdh2
	Nt5e		Nt5e		Nt5e		Nt5e			Nt5e		Nt5e		Nt5e		Nt5e			Nt5e		Nt5e		Nt5e		Nt5e			Nt5e		Nt5e		Nt5e		Nt5e
	Papss1		Papss1		Papss1		Papss1			Papss1		Papss1		Papss1		Papss1			Papss1		Papss1		Papss1		Papss1			Papss1		Papss1		Papss1		Papss1
	Papss2		Papss2		Papss2		Papss2			Papss2		Papss2		Papss2		Papss2			Papss2		Papss2		Papss2		Papss2			Papss2		Papss2		Papss2		Papss2
	Pde10a		Pde10a		Pde10a		Pde10a			Pde10a		Pde10a		Pde10a		Pde10a			Pde10a		Pde10a		Pde10a		Pde10a			Pde10a		Pde10a		Pde10a		Pde10a
	Pde11a		Pde11a		Pde11a		Pde11a			Pde11a		Pde11a		Pde11a		Pde11a			Pde11a		Pde11a		Pde11a		Pde11a			Pde11a		Pde11a		Pde11a		Pde11a
	Pde5a		Pde5a		Pde5a		Pde5a			Pde5a		Pde5a		Pde5a		Pde5a			Pde5a		Pde5a		Pde5a		Pde5a			Pde5a		Pde5a		Pde5a		Pde5a
	Gucy2f		Gucy2f		Gucy2f		Gucy2f			Gucy2f		Gucy2f		Gucy2f		Gucy2f			Gucy2f		Gucy2f		Gucy2f		Gucy2f			Gucy2f		Gucy2f		Gucy2f		Gucy2f
	Polr2h		Polr2h		Polr2h		Polr2h			Polr2h		Polr2h		Polr2h		Polr2h			Polr2h		Polr2h		Polr2h		Polr2h			Polr2h		Polr2h		Polr2h		Polr2h
	Polr3e		Polr3e		Polr3e		Polr3e			Polr3e		Polr3e		Polr3e		Polr3e			Polr3e		Polr3e		Polr3e		Polr3e			Polr3e		Polr3e		Polr3e		Polr3e
	Adcy10		Adcy10		Adcy10		Adcy10			Adcy10		Adcy10		Adcy10		Adcy10			Adcy10		Adcy10		Adcy10		Adcy10			Adcy10		Adcy10		Adcy10		Adcy10
	Dguok		Dguok		Dguok		Dguok			Dguok		Dguok		Dguok		Dguok			Dguok		Dguok		Dguok		Dguok			Dguok		Dguok		Dguok		Dguok
	Twistnb		Twistnb		Twistnb		Twistnb			Twistnb		Twistnb		Twistnb		Twistnb			Twistnb		Twistnb		Twistnb		Twistnb			Twistnb		Twistnb		Twistnb		Twistnb
	Pde7b		Pde7b		Pde7b		Pde7b			Pde7b		Pde7b		Pde7b		Pde7b			Pde7b		Pde7b		Pde7b		Pde7b			Pde7b		Pde7b		Pde7b		Pde7b
	Prps1l3		Prps1l3		Prps1l3		Prps1l3			Prps1l3		Prps1l3		Prps1l3		Prps1l3			Prps1l3		Prps1l3		Prps1l3		Prps1l3			Prps1l3		Prps1l3		Prps1l3		Prps1l3
	Rrm2b		Rrm2b		Rrm2b		Rrm2b			Rrm2b		Rrm2b		Rrm2b		Rrm2b			Rrm2b		Rrm2b		Rrm2b		Rrm2b			Rrm2b		Rrm2b		Rrm2b		Rrm2b
	Adcy1		Adcy1		Adcy1		Adcy1			Adcy1		Adcy1		Adcy1		Adcy1			Adcy1		Adcy1		Adcy1		Adcy1			Adcy1		Adcy1		Adcy1		Adcy1
	Nt5c		Nt5c		Nt5c		Nt5c			Nt5c		Nt5c		Nt5c		Nt5c			Nt5c		Nt5c		Nt5c		Nt5c			Nt5c		Nt5c		Nt5c		Nt5c
	Nudt5		Nudt5		Nudt5		Nudt5			Nudt5		Nudt5		Nudt5		Nudt5			Nudt5		Nudt5		Nudt5		Nudt5			Nudt5		Nudt5		Nudt5		Nudt5
	Gucy1b3		Gucy1b3		Gucy1b3		Gucy1b3			Gucy1b3		Gucy1b3		Gucy1b3		Gucy1b3			Gucy1b3		Gucy1b3		Gucy1b3		Gucy1b3			Gucy1b3		Gucy1b3		Gucy1b3		Gucy1b3
	Nme6		Nme6		Nme6		Nme6			Nme6		Nme6		Nme6		Nme6			Nme6		Nme6		Nme6		Nme6			Nme6		Nme6		Nme6		Nme6
	Pde3a		Pde3a		Pde3a		Pde3a			Pde3a		Pde3a		Pde3a		Pde3a			Pde3a		Pde3a		Pde3a		Pde3a			Pde3a		Pde3a		Pde3a		Pde3a
	Ak3		Ak3		Ak3		Ak3			Ak3		Ak3		Ak3		Ak3			Ak3		Ak3		Ak3		Ak3			Ak3		Ak3		Ak3		Ak3
	Nme4		Nme4		Nme4		Nme4			Nme4		Nme4		Nme4		Nme4			Nme4		Nme4		Nme4		Nme4			Nme4		Nme4		Nme4		Nme4
	Pole3		Pole3		Pole3		Pole3			Pole3		Pole3		Pole3		Pole3			Pole3		Pole3		Pole3		Pole3			Pole3		Pole3		Pole3		Pole3
	Gucy1a3		Gucy1a3		Gucy1a3		Gucy1a3			Gucy1a3		Gucy1a3		Gucy1a3		Gucy1a3			Gucy1a3		Gucy1a3		Gucy1a3		Gucy1a3			Gucy1a3		Gucy1a3		Gucy1a3		Gucy1a3
	Ak9		Ak9		Ak9		Ak9			Ak9		Ak9		Ak9		Ak9			Ak9		Ak9		Ak9		Ak9			Ak9		Ak9		Ak9		Ak9
	Polr1e		Polr1e		Polr1e		Polr1e			Polr1e		Polr1e		Polr1e		Polr1e			Polr1e		Polr1e		Polr1e		Polr1e			Polr1e		Polr1e		Polr1e		Polr1e
	Znrd1		Znrd1		Znrd1		Znrd1			Znrd1		Znrd1		Znrd1		Znrd1			Znrd1		Znrd1		Znrd1		Znrd1			Znrd1		Znrd1		Znrd1		Znrd1
	Gmpr		Gmpr		Gmpr		Gmpr			Gmpr		Gmpr		Gmpr		Gmpr			Gmpr		Gmpr		Gmpr		Gmpr			Gmpr		Gmpr		Gmpr		Gmpr
	Adprm		Adprm		Adprm		Adprm			Adprm		Adprm		Adprm		Adprm			Adprm		Adprm		Adprm		Adprm			Adprm		Adprm		Adprm		Adprm
	Nudt2		Nudt2		Nudt2		Nudt2			Nudt2		Nudt2		Nudt2		Nudt2			Nudt2		Nudt2		Nudt2		Nudt2			Nudt2		Nudt2		Nudt2		Nudt2
	Polr2e		Polr2e		Polr2e		Polr2e			Polr2e		Polr2e		Polr2e		Polr2e			Polr2e		Polr2e		Polr2e		Polr2e			Polr2e		Polr2e		Polr2e		Polr2e
	Polr2l		Polr2l		Polr2l		Polr2l			Polr2l		Polr2l		Polr2l		Polr2l			Polr2l		Polr2l		Polr2l		Polr2l			Polr2l		Polr2l		Polr2l		Polr2l
	Ntpcr		Ntpcr		Ntpcr		Ntpcr			Ntpcr		Ntpcr		Ntpcr		Ntpcr			Ntpcr		Ntpcr		Ntpcr		Ntpcr			Ntpcr		Ntpcr		Ntpcr		Ntpcr
	Pgm1		Pgm1		Pgm1		Pgm1			Pgm1		Pgm1		Pgm1		Pgm1			Pgm1		Pgm1		Pgm1		Pgm1			Pgm1		Pgm1		Pgm1		Pgm1
	Pnp2		Pnp2		Pnp2		Pnp2			Pnp2		Pnp2		Pnp2		Pnp2			Pnp2		Pnp2		Pnp2		Pnp2			Pnp2		Pnp2		Pnp2		Pnp2
	4933425L06Rik		4933425L06Rik		4933425L06Rik		4933425L06Rik			4933425L06Rik		4933425L06Rik		4933425L06Rik		4933425L06Rik			4933425L06Rik		4933425L06Rik		4933425L06Rik		4933425L06Rik			4933425L06Rik		4933425L06Rik		4933425L06Rik		4933425L06Rik
	Pole4		Pole4		Pole4		Pole4			Pole4		Pole4		Pole4		Pole4			Pole4		Pole4		Pole4		Pole4			Pole4		Pole4		Pole4		Pole4
	Polr3k		Polr3k		Polr3k		Polr3k			Polr3k		Polr3k		Polr3k		Polr3k			Polr3k		Polr3k		Polr3k		Polr3k			Polr3k		Polr3k		Polr3k		Polr3k
	Paics		Paics		Paics		Paics			Paics		Paics		Paics		Paics			Paics		Paics		Paics		Paics			Paics		Paics		Paics		Paics
	Polr3d		Polr3d		Polr3d		Polr3d			Polr3d		Polr3d		Polr3d		Polr3d			Polr3d		Polr3d		Polr3d		Polr3d			Polr3d		Polr3d		Polr3d		Polr3d
	Entpd4		Entpd4		Entpd4		Entpd4			Entpd4		Entpd4		Entpd4		Entpd4			Entpd4		Entpd4		Entpd4		Entpd4			Entpd4		Entpd4		Entpd4		Entpd4
	Polr3g		Polr3g		Polr3g		Polr3g			Polr3g		Polr3g		Polr3g		Polr3g			Polr3g		Polr3g		Polr3g		Polr3g			Polr3g		Polr3g		Polr3g		Polr3g
	Polr2g		Polr2g		Polr2g		Polr2g			Polr2g		Polr2g		Polr2g		Polr2g			Polr2g		Polr2g		Polr2g		Polr2g			Polr2g		Polr2g		Polr2g		Polr2g
	Pold3		Pold3		Pold3		Pold3			Pold3		Pold3		Pold3		Pold3			Pold3		Pold3		Pold3		Pold3			Pold3		Pold3		Pold3		Pold3
	Nt5c3b		Nt5c3b		Nt5c3b		Nt5c3b			Nt5c3b		Nt5c3b		Nt5c3b		Nt5c3b			Nt5c3b		Nt5c3b		Nt5c3b		Nt5c3b			Nt5c3b		Nt5c3b		Nt5c3b		Nt5c3b
	Hddc3		Hddc3		Hddc3		Hddc3			Hddc3		Hddc3		Hddc3		Hddc3			Hddc3		Hddc3		Hddc3		Hddc3			Hddc3		Hddc3		Hddc3		Hddc3
	Ak8		Ak8		Ak8		Ak8			Ak8		Ak8		Ak8		Ak8			Ak8		Ak8		Ak8		Ak8			Ak8		Ak8		Ak8		Ak8
	Polr2d		Polr2d		Polr2d		Polr2d			Polr2d		Polr2d		Polr2d		Polr2d			Polr2d		Polr2d		Polr2d		Polr2d			Polr2d		Polr2d		Polr2d		Polr2d
	Pold4		Pold4		Pold4		Pold4			Pold4		Pold4		Pold4		Pold4			Pold4		Pold4		Pold4		Pold4			Pold4		Pold4		Pold4		Pold4
	Polr2f		Polr2f		Polr2f		Polr2f			Polr2f		Polr2f		Polr2f		Polr2f			Polr2f		Polr2f		Polr2f		Polr2f			Polr2f		Polr2f		Polr2f		Polr2f
	Polr3gl		Polr3gl		Polr3gl		Polr3gl			Polr3gl		Polr3gl		Polr3gl		Polr3gl			Polr3gl		Polr3gl		Polr3gl		Polr3gl			Polr3gl		Polr3gl		Polr3gl		Polr3gl
	Polr2i		Polr2i		Polr2i		Polr2i			Polr2i		Polr2i		Polr2i		Polr2i			Polr2i		Polr2i		Polr2i		Polr2i			Polr2i		Polr2i		Polr2i		Polr2i
	Polr3f		Polr3f		Polr3f		Polr3f			Polr3f		Polr3f		Polr3f		Polr3f			Polr3f		Polr3f		Polr3f		Polr3f			Polr3f		Polr3f		Polr3f		Polr3f
	Polr3b		Polr3b		Polr3b		Polr3b			Polr3b		Polr3b		Polr3b		Polr3b			Polr3b		Polr3b		Polr3b		Polr3b			Polr3b		Polr3b		Polr3b		Polr3b
	Nt5c1b		Nt5c1b		Nt5c1b		Nt5c1b			Nt5c1b		Nt5c1b		Nt5c1b		Nt5c1b			Nt5c1b		Nt5c1b		Nt5c1b		Nt5c1b			Nt5c1b		Nt5c1b		Nt5c1b		Nt5c1b
	Pnpt1		Pnpt1		Pnpt1		Pnpt1			Pnpt1		Pnpt1		Pnpt1		Pnpt1			Pnpt1		Pnpt1		Pnpt1		Pnpt1			Pnpt1		Pnpt1		Pnpt1		Pnpt1
	Entpd8		Entpd8		Entpd8		Entpd8			Entpd8		Entpd8		Entpd8		Entpd8			Entpd8		Entpd8		Entpd8		Entpd8			Entpd8		Entpd8		Entpd8		Entpd8
	Pgm2		Pgm2		Pgm2		Pgm2			Pgm2		Pgm2		Pgm2		Pgm2			Pgm2		Pgm2		Pgm2		Pgm2			Pgm2		Pgm2		Pgm2		Pgm2
	1700080E11Rik		1700080E11Rik		1700080E11Rik		1700080E11Rik			1700080E11Rik		1700080E11Rik		1700080E11Rik		1700080E11Rik			1700080E11Rik		1700080E11Rik		1700080E11Rik		1700080E11Rik			1700080E11Rik		1700080E11Rik		1700080E11Rik		1700080E11Rik
	Nudt9		Nudt9		Nudt9		Nudt9			Nudt9		Nudt9		Nudt9		Nudt9			Nudt9		Nudt9		Nudt9		Nudt9			Nudt9		Nudt9		Nudt9		Nudt9
	Polr3c		Polr3c		Polr3c		Polr3c			Polr3c		Polr3c		Polr3c		Polr3c			Polr3c		Polr3c		Polr3c		Polr3c			Polr3c		Polr3c		Polr3c		Polr3c
	Prps1l1		Prps1l1		Prps1l1		Prps1l1			Prps1l1		Prps1l1		Prps1l1		Prps1l1			Prps1l1		Prps1l1		Prps1l1		Prps1l1			Prps1l1		Prps1l1		Prps1l1		Prps1l1
	Nme5		Nme5		Nme5		Nme5			Nme5		Nme5		Nme5		Nme5			Nme5		Nme5		Nme5		Nme5			Nme5		Nme5		Nme5		Nme5
	Nudt16		Nudt16		Nudt16		Nudt16			Nudt16		Nudt16		Nudt16		Nudt16			Nudt16		Nudt16		Nudt16		Nudt16			Nudt16		Nudt16		Nudt16		Nudt16
	Cant1		Cant1		Cant1		Cant1			Cant1		Cant1		Cant1		Cant1			Cant1		Cant1		Cant1		Cant1			Cant1		Cant1		Cant1		Cant1
	Nt5c2		Nt5c2		Nt5c2		Nt5c2			Nt5c2		Nt5c2		Nt5c2		Nt5c2			Nt5c2		Nt5c2		Nt5c2		Nt5c2			Nt5c2		Nt5c2		Nt5c2		Nt5c2
	Urah		Urah		Urah		Urah			Urah		Urah		Urah		Urah			Urah		Urah		Urah		Urah			Urah		Urah		Urah		Urah
	Pde6h		Pde6h		Pde6h		Pde6h			Pde6h		Pde6h		Pde6h		Pde6h			Pde6h		Pde6h		Pde6h		Pde6h			Pde6h		Pde6h		Pde6h		Pde6h
	Ak7		Ak7		Ak7		Ak7			Ak7		Ak7		Ak7		Ak7			Ak7		Ak7		Ak7		Ak7			Ak7		Ak7		Ak7		Ak7
	Polr3h		Polr3h		Polr3h		Polr3h			Polr3h		Polr3h		Polr3h		Polr3h			Polr3h		Polr3h		Polr3h		Polr3h			Polr3h		Polr3h		Polr3h		Polr3h
	Nme3		Nme3		Nme3		Nme3			Nme3		Nme3		Nme3		Nme3			Nme3		Nme3		Nme3		Nme3			Nme3		Nme3		Nme3		Nme3
	Allc		Allc		Allc		Allc			Allc		Allc		Allc		Allc			Allc		Allc		Allc		Allc			Allc		Allc		Allc		Allc
	.	.	.	.	.	.	.	.	.	.	.	.	.	.	.	.	.	.	.	.	.	.	.	.	.	.	.	.	.	.	.	.	.	.	.

[truncated: 3 more sheets: ST11, ST12, ST13]
